# Supplementary material for: Clay and climatic variability explain the global potential distribution of Juniperus phoenicea toward restoration planning
Source: Sci Rep. 2022 Aug 1;12:13199. doi: 10.1038/s41598-022-16046-0 (PMC9343647; doi:10.1038/s41598-022-16046-0)
Supplement: Supplementary file 1 — Supplementary Information. [file 41598_2022_16046_MOESM1_ESM.csv]

awch1	bld1	cec1	clyppt1	crfvol1	orcdrc1	ph1	sltppt1	sndppt1	Ai	Alt	PET	Human_MS	bio1	bio2	bio3	bio4	bio5	bio6	bio7	bio8	bio9	bio10	bio11	bio12	bio13	bio14	bio15	bio16	bio17	bio18	bio19
14	1366	19	28	15	31	61	37	34	10009	712	929	0.144986123	11.26916659	9.60499993	37.44931351	568.4281506	23.94799995	-1.700000048	25.648	8.503333112	18.69599978	18.69599978	4.71266655	793	85	38	23.9393477	243	133	133	225
14	1367	22	30	17	31	66	35	34	10006	697	929	0.146059364	11.06216679	9.453666965	37.61006813	561.1093974	23.49200058	-1.644000053	25.13600063	8.366666973	18.34800005	18.34800005	4.582000118	802	85	39	23.22283876	244	136	136	225
14	1355	22	31	19	35	64	37	31	10797	785	840	0.276737183	10.39116662	9.871666563	39.83723511	546.1643482	22.40399933	-2.375999928	24.77999926	4.86333333	17.37733316	17.37733316	4.135999983	867	94	44	24.89618021	269	146	146	246
14	1355	22	31	19	35	64	37	31	10825	844	839	0.349479169	10.39116662	9.871666563	39.83723511	546.1643482	22.40399933	-2.375999928	24.77999926	4.86333333	17.37733316	17.37733316	4.135999983	867	94	44	24.89618021	269	146	146	246
14	1366	19	28	15	31	61	37	34	9952	699	930	0.154896274	11.26916659	9.60499993	37.44931351	568.4281506	23.94799995	-1.700000048	25.648	8.503333112	18.69599978	18.69599978	4.71266655	793	85	38	23.9393477	243	133	133	225
14	1345	19	25	18	38	60	35	39	11406	675	918	0.133116454	10.63883326	9.464333271	38.47915594	543.1580863	22.52400017	-2.072000027	24.59600019	8.089333196	17.61133321	17.61133321	4.353333463	904	97	43	23.9375769	276	152	152	257
14	1378	22	31	17	24	68	38	31	10312	821	843	0.167697564	10.63400004	10.15200001	40.00630343	556.7544	22.93200111	-2.444000006	25.37600112	4.974666774	17.76466703	17.76466703	4.268666665	825	90	41	25.62570205	256	137	137	234
14	1420	20	26	18	22	66	36	37	9995	699	856	0.281873494	11.02333334	9.286000044	39.05619244	527.3541906	22.48399925	-1.292000055	23.77599931	5.561333378	17.67333317	17.67333317	4.847999948	812	89	41	24.68579055	251	137	137	229
14	1349	20	29	19	36	63	34	36	11220	682	923	0.267643094	10.95400004	9.383333272	38.11883799	545.6009702	22.86400032	-1.751999974	24.61600029	8.367333452	17.96933333	17.96933333	4.623333422	895	95	43	23.93779547	272	150	150	255
14	1329	21	26	19	37	61	36	38	10232	750	849	0.263887763	10.29116675	9.499666601	39.18357825	537.7238123	22.00399971	-2.24000001	24.24399972	4.816000024	17.11800003	17.11800003	4.092000027	830	90	42	25.27492878	257	139	139	235
14	1355	22	28	24	38	63	36	36	9464	697	869	0.304467857	10.64516672	9.589000056	39.06861109	550.2218233	22.38800049	-2.155999899	24.54400039	4.993333399	17.63200013	17.63200013	4.306000074	773	84	39	25.41660304	238	128	128	218
14	1420	20	26	18	22	66	36	37	10084	711	853	0.308026135	11.02333334	9.286000044	39.05619244	527.3541906	22.48399925	-1.292000055	23.77599931	5.561333378	17.67333317	17.67333317	4.847999948	812	89	41	24.68579055	251	137	137	229
14	1423	19	37	13	24	74	42	21	9181	659	967	0.353203475	11.75116664	9.980333221	37.78139468	576.4912004	24.81599998	-1.600000024	26.41600001	8.949999869	19.33533335	19.33533335	5.136666551	689	73	33	24.60699846	206	112	112	191
15	1479	14	27	12	12	78	43	30	6202	360	1039	0.451315105	13.90133328	10.77666675	39.8191954	591.9360557	26.98399925	-0.080000006	27.06399926	15.22200004	21.56399965	21.56399965	7.168666707	515	58	29	23.06774971	159	90	90	130
14	1388	21	30	17	21	71	38	31	9845	656	935	0.166921794	11.29166673	9.568666813	38.04941543	557.6581911	23.66399956	-1.483999968	25.14799953	8.615333309	18.50200001	18.50200001	4.815333373	795	85	39	23.07229836	243	136	136	223
14	1347	22	29	22	40	63	38	32	10592	833	838	0.273580968	9.965666595	9.493999993	39.28335104	536.7892115	21.66799927	-2.5	24.16799927	4.57466657	16.80999962	16.80999962	3.820666621	872	94	45	25.09949935	271	147	147	249
14	1317	22	31	16	31	60	35	33	11085	948	826	0.146534115	9.663833297	9.626999861	39.30029442	546.1791035	21.50799942	-2.987999916	24.49599934	4.199333419	16.64733315	16.64733315	3.454000066	880	95	45	25.71349092	275	148	148	252
13	1330	25	28	21	42	60	36	35	10094	841	911	0.284646392	11.15599999	9.515333303	37.21579121	570.5465215	23.87599945	-1.692000031	25.56799948	8.380000134	18.60666656	18.60666656	4.583333456	753	79	36	23.39235185	228	127	127	211
14	1378	19	26	20	30	62	35	38	11388	979	886	0.332543224	10.60100006	9.622000078	38.28585034	555.9282764	22.83600044	-2.296000004	25.13200045	7.846666793	17.81800016	17.81800016	4.279333293	832	87	43	23.23900986	249	142	142	230
15	1452	16	23	22	15	76	34	43	4057	775	1079	0.407950968	13.02749994	11.49100013	38.21670989	680.033882	28.19199944	-1.876000047	30.06799948	8.940000107	21.87733316	21.87733316	5.367333298	448	54	12	39.06450308	158	54	54	133
14	1419	21	28	25	22	72	32	39	4244	1007	1184	0.406331569	13.14866675	11.91000007	37.39638298	723.1010696	29.26399994	-2.584000111	31.84800005	9.012666613	22.51266686	22.79800018	5.231999884	458	58	6	46.58289216	163	35	39	154
15	1432	19	22	22	19	74	34	43	5683	1282	927	0.344982296	9.978833223	13.2629998	43.04491787	644.9184537	25.24799919	-5.56400013	30.81199932	11.45466668	3.629999955	18.45666647	2.948666612	506	72	28	30.69878848	177	90	118	103
14	1360	21	31	18	32	64	33	35	8007	278	972	0.363735974	12.73600005	10.10400028	36.58218703	637.3472023	26.12400055	-1.496000051	27.6200006	13.238	20.81466675	20.81466675	5.217999923	854	135	35	34.28410515	297	144	144	205
14	1444	21	22	21	19	72	32	45	6690	1532	909	0.154244572	8.769499988	11.75033329	40.55755016	635.5278455	23.55999947	-5.412000179	28.97199965	9.823999842	17.19999997	17.19999997	2.042000016	584	78	29	28.00866915	194	108	108	136
15	1465	16	23	20	16	75	33	43	4440	872	1003	0.303724587	12.38166654	11.83599973	39.12985966	664.0401629	27.45599937	-2.792000055	30.24799943	14.11866637	20.93066645	21.03799979	4.88933337	422	56	21	29.06714842	140	76	85	100
14	1417	21	29	19	22	68	38	32	7845	552	912	0.447233975	11.45433318	10.81266634	41.32018629	561.7512209	24.05200005	-2.115999937	26.16799998	5.647333264	18.63466644	18.63466644	4.983999958	655	71	34	24.42176323	199	109	109	182
14	1434	19	29	25	16	76	35	36	4908	1142	1186	0.378695905	13.42383332	12.17100011	37.98689094	722.3036951	29.41200066	-2.628000021	32.04000068	6.323333363	22.72866662	23.02266677	5.451333384	496	65	6	48.55030368	182	36	38	173
13	1413	20	29	20	29	67	37	33	7858	538	912	0.607547939	11.41599995	10.72800004	41.29966242	559.099414	23.95599937	-2.019999981	25.97599936	5.658666551	18.58399979	18.58399979	4.991333167	655	71	34	24.60183028	199	108	108	182
13	1461	22	30	24	15	74	36	33	5012	324	1055	0.246014982	14.02016667	11.1796666	37.62677136	671.042834	28.75200081	-0.959999979	29.71200079	14.704	22.5406669	22.5406669	6.240666578	508	61	12	36.02491517	173	78	78	112
16	1311	20	21	24	33	65	36	42	12126	1263	780	0.163984507	6.542666649	9.1386666	37.05866518	574.0348355	18.97999954	-5.679999828	24.65999937	7.27066644	14.11266677	14.11266677	0.474000057	1046	117	60	18.40235986	298	221	221	240
14	1398	21	31	18	26	70	40	29	7948	546	979	0.656180739	11.38966667	9.783999845	38.6902882	554.1172529	23.58799934	-1.700000048	25.28799939	12.63666666	18.57000001	18.57000001	5.008666605	671	74	37	23.01126851	200	116	116	178
14	1488	14	27	13	9	77	34	39	4954	323	991	0.437686682	15.54016667	12.41966682	43.52280084	589.9011382	29.8560009	1.320000052	28.53600085	16.38133311	23.09000015	23.2213335	8.940666576	468	67	17	34.98376247	165	79	106	104
14	1424	20	29	20	21	72	33	37	7421	355	888	0.762952745	14.39883341	9.222333322	36.45767356	592.3557355	27.04400063	1.748000026	25.2960006	15.20133336	8.432000061	22.10466671	7.852666676	653	81	28	27.97080677	222	132	164	134
14	1440	20	30	20	17	74	37	33	7051	746	935	0.327884644	12.13200003	11.71066669	39.54702962	643.7523888	26.99200058	-2.620000124	29.6120007	13.2006669	20.38133335	20.47200028	4.830666594	608	72	21	28.71181909	191	113	120	132
15	1467	15	24	15	15	75	31	43	5756	372	1007	0.565761447	14.02783348	10.90966682	37.8282475	646.3910512	28.36000061	-0.480000019	28.84000063	14.74800007	22.21000036	22.21000036	6.541333318	565	71	13	35.90659969	198	85	85	126
14	1454	18	26	12	17	73	31	42	6423	40	918	0.870207369	15.75138887	9.080555916	38.35954167	532.017284	28.17222214	4.5	23.67222214	16.95833333	22.42222198	22.75555547	9.85740757	600	84	24	31.70501202	213	115	149	126
15	1443	20	23	18	15	76	37	39	6122	1305	874	0.229651928	9.64083328	12.9736667	42.45309793	642.1390819	24.81599998	-5.743999958	30.55999994	11.09866665	3.28733329	18.04133312	2.569333355	522	77	27	32.79667308	189	91	134	99
14	1456	22	25	28	16	73	32	42	4838	847	1083	0.593330681	13.66716666	13.45499972	41.61511786	683.9274286	29.39999962	-2.931999922	32.33199954	15.60600019	22.71333345	22.71333345	6.036666691	390	48	12	35.80958664	130	60	60	83
14	1424	18	27	19	18	71	30	42	6862	131	910	0.560172021	15.27483337	9.201000194	38.1151637	555.3911404	27.6439991	3.503999949	24.13999915	16.29200029	9.586666703	22.56133334	9.207333287	642	87	25	32.225457	228	125	163	132
14	1474	17	26	24	14	75	33	40	4476	847	1009	0.212141126	12.54383346	12.19100053	39.03868385	684.2883377	28.12000084	-3.10800004	31.22800088	14.19200031	21.45199998	21.50866667	4.89933341	408	55	21	28.51943321	138	74	86	96
14	1472	17	27	14	12	78	35	37	4351	333	1014	0.732786477	15.44316658	12.4656666	43.33773811	600.0940593	29.32799911	0.56400001	28.7639991	16.13399975	23.22599967	23.22599967	8.780000071	409	59	15	34.36495048	140	70	70	90
14	1466	17	26	23	15	74	33	40	4556	775	1042	0.403890073	13.23550018	13.63233344	43.03678933	659.1257327	28.3920002	-3.28399992	31.67600012	15.19800031	6.731333335	21.8566672	5.786000093	399	50	17	31.15219135	130	75	77	81
14	1473	18	29	20	15	78	32	38	3838	366	1120	0.307230413	16.04250005	11.95166692	41.54500424	618.7739088	29.8920002	1.123999953	28.76800025	16.76466688	24.16066678	24.16066678	9.245333334	375	54	11	36.81076207	129	56	56	82
14	1374	20	28	27	32	65	34	37	9173	770	833	0.539441586	11.87749999	9.946333225	37.29688477	622.5006386	25.18400002	-1.483999968	26.66799998	17.16866668	5.620666693	19.91200002	4.94599993	765	87	43	22.60344153	229	145	197	146
14	1296	33	28	15	27	71	32	38	2793	648	1068	0.448589087	17.04499984	7.991333167	48.62091563	302.5589105	25.16799927	8.732000351	16.43599892	13.65866661	20.2426664	21.08333302	13.65866661	342	58	2	70.47854052	161	10	19	161
13	1348	23	33	14	42	61	32	34	3719	319	1039	0.346904784	17.50451402	6.337500334	50.81857754	236.2529146	23.74166679	11.27083302	12.47083378	16.25277774	19.74513896	20.52291679	14.85486126	389	74	1	78.88057959	199	5	19	158
15	1454	18	24	20	11	77	33	42	4615	1218	1128	0.653264701	11.88483342	13.24699989	38.92970476	748.0357116	28.84399986	-5.184000015	34.02799988	7.482666532	21.5486668	21.92400042	3.713333368	495	58	9	41.75992176	167	45	51	158
14	1449	20	28	23	16	78	35	35	3479	783	1165	0.19819729	14.49516663	12.87299966	40.26839345	699.0946866	30.19599915	-1.771999955	31.9679991	10.39200012	23.46666654	23.74733321	6.754000013	381	45	7	41.1132826	130	37	38	115
14	1433	19	28	24	16	78	31	40	5071	1349	1111	0.256519377	12.06666658	13.12266657	38.68710654	749.8964919	29	-4.920000076	33.92000008	7.650666654	21.73533312	22.12599977	3.870666663	489	58	8	43.10318626	167	42	48	158
14	1449	20	28	23	16	78	35	35	3584	821	1160	0.19819729	14.49516663	12.87299966	40.26839345	699.0946866	30.19599915	-1.771999955	31.9679991	10.39200012	23.46666654	23.74733321	6.754000013	381	45	7	41.1132826	130	37	38	115
14	1449	20	28	23	16	78	35	35	3766	887	1152	0.133804649	14.49516663	12.87299966	40.26839345	699.0946866	30.19599915	-1.771999955	31.9679991	10.39200012	23.46666654	23.74733321	6.754000013	381	45	7	41.1132826	130	37	38	115
15	1454	18	28	18	9	79	33	38	4259	1107	1132	0.133910209	13.16600001	13.06799976	39.43746836	730.8579956	29.54400063	-3.592000008	33.13600063	8.846666584	22.55666701	22.88600032	5.098666638	435	50	8	41.77965674	147	40	43	137
14	1449	20	28	23	16	78	35	35	3501	792	1164	0.19819729	14.49516663	12.87299966	40.26839345	699.0946866	30.19599915	-1.771999955	31.9679991	10.39200012	23.46666654	23.74733321	6.754000013	381	45	7	41.1132826	130	37	38	115
15	1449	17	27	19	11	78	31	42	4417	1153	1136	0.251300126	12.86283335	13.30433351	39.11658727	748.6796798	29.76799965	-4.243999958	34.01199961	8.385333409	22.4526666	22.83666658	4.581333349	460	54	8	42.47752871	158	41	46	148
15	1419	20	26	26	19	73	32	41	4764	1258	1122	0.14726156	12.35050008	12.9936667	38.4155232	754.7553892	29.20400047	-4.619999886	33.82400036	4.88533322	22.03066683	22.42133347	4.028666635	476	57	8	42.73743652	164	42	47	156
15	1480	16	28	17	10	80	31	40	3901	970	1147	0.137307242	13.82783339	12.9803329	39.8560954	715.6894431	29.87599945	-2.691999912	32.56799936	9.612666925	23.01600027	23.33133348	5.922666669	405	47	7	41.64986965	138	38	40	125
14	1433	19	28	24	16	78	31	40	4311	1112	1143	0.195256755	12.06666658	13.12266657	38.68710654	749.8964919	29	-4.920000076	33.92000008	7.650666654	21.73533312	22.12599977	3.870666663	489	58	8	43.10318626	167	42	48	158
14	1411	21	28	26	20	73	33	39	4905	1299	1121	0.139979661	11.41533338	12.33933332	37.36927166	743.7859511	28.24399948	-4.776000023	33.0199995	7.188666821	21.114	21.41866668	3.396666725	505	60	9	41.84343426	172	46	53	161
14	1414	21	27	24	21	72	32	40	5604	1514	1087	0.231595442	10.86216674	12.73966675	38.10164733	742.4057746	27.68799973	-5.748000145	33.43599987	3.731333435	20.51533349	20.86666695	2.852000058	533	63	9	42.60689677	182	47	53	173
14	1433	19	28	24	16	78	31	40	4350	1125	1142	0.346849352	12.06666658	13.12266657	38.68710654	749.8964919	29	-4.920000076	33.92000008	7.650666654	21.73533312	22.12599977	3.870666663	489	58	8	43.10318626	167	42	48	158
14	1439	19	29	23	15	77	31	40	4895	1307	1119	0.161825299	12.32550019	13.09233345	38.74388579	747.6479045	29.22399902	-4.56799984	33.79199886	4.9826668	21.95666695	22.33200026	4.136000067	478	57	8	42.85025123	163	42	47	156
14	1411	20	24	24	19	70	33	43	5500	1464	1094	0.196201891	11.2796665	12.8606666	38.75562498	728.2100798	28.02799988	-5.156000137	33.18400002	7.165333271	20.76533318	21.07066631	3.419999957	504	60	8	42.84719131	171	44	50	163
14	1414	21	27	24	21	72	32	40	5134	1372	1108	0.31089282	10.86216674	12.73966675	38.10164733	742.4057746	27.68799973	-5.748000145	33.43599987	3.731333435	20.51533349	20.86666695	2.852000058	533	63	9	42.60689677	182	47	53	173
14	1411	21	28	26	20	73	33	39	4453	1137	1145	0.135865971	11.41533338	12.33933332	37.36927166	743.7859511	28.24399948	-4.776000023	33.0199995	7.188666821	21.114	21.41866668	3.396666725	505	60	9	41.84343426	172	46	53	161
15	1442	17	26	18	14	78	32	41	4458	1167	1135	0.14036341	12.09033335	13.29933347	38.93703371	750.70242	29.10000038	-5.056000233	34.15600061	7.639333407	21.75	22.14933348	3.849999905	487	56	9	41.60779758	164	45	50	154
14	1449	20	28	23	16	78	35	35	3711	877	1154	0.128318876	14.49516663	12.87299966	40.26839345	699.0946866	30.19599915	-1.771999955	31.9679991	10.39200012	23.46666654	23.74733321	6.754000013	381	45	7	41.1132826	130	37	38	115
15	1442	17	26	18	14	78	32	41	4450	1166	1135	0.286146253	12.09033335	13.29933347	38.93703371	750.70242	29.10000038	-5.056000233	34.15600061	7.639333407	21.75	22.14933348	3.849999905	487	56	9	41.60779758	164	45	50	154
15	1470	16	25	15	9	80	33	42	4277	1105	1143	0.298054457	13.15149994	13.39100005	39.33439185	748.3200562	30.00799942	-4.035999775	34.0439992	8.649333169	22.71333313	23.06799952	4.813333402	452	52	8	42.457543	154	40	45	144
15	1454	18	28	18	9	79	33	38	4177	1075	1135	0.132823884	13.16600001	13.06799976	39.43746836	730.8579956	29.54400063	-3.592000008	33.13600063	8.846666584	22.55666701	22.88600032	5.098666638	435	50	8	41.77965674	147	40	43	137
15	1449	17	27	19	11	78	31	42	4491	1179	1132	0.217759967	12.86283335	13.30433351	39.11658727	748.6796798	29.76799965	-4.243999958	34.01199961	8.385333409	22.4526666	22.83666658	4.581333349	460	54	8	42.47752871	158	41	46	148
15	1449	17	27	19	11	78	31	42	4482	1175	1133	0.143372744	12.86283335	13.30433351	39.11658727	748.6796798	29.76799965	-4.243999958	34.01199961	8.385333409	22.4526666	22.83666658	4.581333349	460	54	8	42.47752871	158	41	46	148
15	1449	17	27	19	11	78	31	42	4492	1178	1133	0.270625174	12.86283335	13.30433351	39.11658727	748.6796798	29.76799965	-4.243999958	34.01199961	8.385333409	22.4526666	22.83666658	4.581333349	460	54	8	42.47752871	158	41	46	148
15	1447	19	25	28	15	74	33	41	3823	935	1151	0.149577186	13.25966646	13.01133296	39.53370614	724.344313	29.53999901	-3.371999979	32.91199899	9.003999849	22.55933285	22.93666617	5.303999921	421	48	8	41.0967483	142	40	43	130
14	1433	19	28	24	16	78	31	40	4387	1138	1140	0.158782378	12.06666658	13.12266657	38.68710654	749.8964919	29	-4.920000076	33.92000008	7.650666654	21.73533312	22.12599977	3.870666663	489	58	8	43.10318626	167	42	48	158
15	1470	16	25	15	9	80	33	42	4318	1119	1141	0.336541623	13.15149994	13.39100005	39.33439185	748.3200562	30.00799942	-4.035999775	34.0439992	8.649333169	22.71333313	23.06799952	4.813333402	452	52	8	42.457543	154	40	45	144
14	1417	22	25	23	22	72	34	40	5028	1342	1115	0.139872462	10.79583332	12.03033341	36.79451064	743.6866794	27.51600075	-5.179999828	32.69600058	6.607333302	20.54133336	20.80933332	2.817333321	541	64	10	41.56014528	182	50	57	173
15	1469	17	25	18	9	79	31	42	4271	1099	1145	0.289241135	13.16299989	13.34066625	39.34371424	745.9544882	30.01199913	-3.895999908	33.90799904	8.702000017	22.71866671	23.0733331	4.897333259	448	53	7	43.27223916	155	39	43	145
15	1447	19	25	28	15	74	33	41	4019	1014	1142	0.13874349	13.25966646	13.01133296	39.53370614	724.344313	29.53999901	-3.371999979	32.91199899	9.003999849	22.55933285	22.93666617	5.303999921	421	48	8	41.0967483	142	40	43	130
14	1449	20	28	23	16	78	35	35	3751	891	1152	0.128511399	14.49516663	12.87299966	40.26839345	699.0946866	30.19599915	-1.771999955	31.9679991	10.39200012	23.46666654	23.74733321	6.754000013	381	45	7	41.1132826	130	37	38	115
15	1480	16	28	17	10	80	31	40	3872	956	1148	0.140675411	13.82783339	12.9803329	39.8560954	715.6894431	29.87599945	-2.691999912	32.56799936	9.612666925	23.01600027	23.33133348	5.922666669	405	47	7	41.64986965	138	38	40	125
14	1417	22	25	23	22	72	34	40	5174	1384	1109	0.133414328	10.79583332	12.03033341	36.79451064	743.6866794	27.51600075	-5.179999828	32.69600058	6.607333302	20.54133336	20.80933332	2.817333321	541	64	10	41.56014528	182	50	57	173
14	1419	23	27	20	20	70	34	39	5907	1592	1075	0.233461112	9.879000008	12.01800001	36.99667453	736.4498435	26.44000053	-6.044000149	32.48400068	2.933333337	19.57266665	19.8226668	2.039333383	592	70	11	41.75481053	200	54	62	190
14	1414	21	27	24	21	72	32	40	5089	1356	1110	0.141908124	10.86216674	12.73966675	38.10164733	742.4057746	27.68799973	-5.748000145	33.43599987	3.731333435	20.51533349	20.86666695	2.852000058	533	63	9	42.60689677	182	47	53	173
14	1439	19	29	23	15	77	31	40	4882	1298	1120	0.178251073	12.32550019	13.09233345	38.74388579	747.6479045	29.22399902	-4.56799984	33.79199886	4.9826668	21.95666695	22.33200026	4.136000067	478	57	8	42.85025123	163	42	47	156
15	1449	17	27	19	11	78	31	42	4230	1088	1144	0.397302359	12.86283335	13.30433351	39.11658727	748.6796798	29.76799965	-4.243999958	34.01199961	8.385333409	22.4526666	22.83666658	4.581333349	460	54	8	42.47752871	158	41	46	148
14	1448	21	23	25	15	73	31	45	5220	1404	1100	0.140724987	11.01416655	13.17299994	39.07510675	737.8264512	27.87199974	-5.840000153	33.71199989	6.82133323	20.63133287	20.96666622	3.079333385	520	60	10	41.04714797	173	49	55	163
15	1475	16	25	12	7	80	33	41	4115	1048	1149	0.311323166	13.5791667	13.51499978	39.79213276	741.9148356	30.34799957	-3.615999937	33.96399951	9.089999897	23.04666694	23.34800021	5.253999951	433	50	7	42.92268527	149	38	42	139
14	1414	21	27	24	21	72	32	40	5240	1404	1103	0.144010976	10.86216674	12.73966675	38.10164733	742.4057746	27.68799973	-5.748000145	33.43599987	3.731333435	20.51533349	20.86666695	2.852000058	533	63	9	42.60689677	182	47	53	173
15	1454	18	28	18	9	79	33	38	4138	1060	1137	0.132823884	13.16600001	13.06799976	39.43746836	730.8579956	29.54400063	-3.592000008	33.13600063	8.846666584	22.55666701	22.88600032	5.098666638	435	50	8	41.77965674	147	40	43	137
14	1411	20	24	24	19	70	33	43	5162	1372	1109	0.176259086	11.2796665	12.8606666	38.75562498	728.2100798	28.02799988	-5.156000137	33.18400002	7.165333271	20.76533318	21.07066631	3.419999957	504	60	8	42.84719131	171	44	50	163
14	1433	19	28	24	16	78	31	40	4683	1229	1128	0.279076189	12.06666658	13.12266657	38.68710654	749.8964919	29	-4.920000076	33.92000008	7.650666654	21.73533312	22.12599977	3.870666663	489	58	8	43.10318626	167	42	48	158
14	1418	20	26	27	20	73	31	42	5139	1358	1118	0.182750136	11.75599996	12.76133331	38.23047659	742.7835917	28.5720005	-4.808000088	33.38000059	4.595999946	21.40133333	21.74600029	3.712666502	499	61	8	44.09803401	174	42	47	165
15	1442	17	26	18	14	78	32	41	4423	1158	1136	0.219935805	12.09033335	13.29933347	38.93703371	750.70242	29.10000038	-5.056000233	34.15600061	7.639333407	21.75	22.14933348	3.849999905	487	56	9	41.60779758	164	45	50	154
15	1428	17	26	21	14	76	32	40	4755	1268	1134	0.598333657	12.30716661	13.23033326	38.96775912	746.917327	29.29999924	-4.65199995	33.95199919	4.980666608	21.96933333	22.30533314	4.136666705	485	59	7	44.05975054	168	41	45	160
15	1420	22	26	28	22	75	34	40	5764	1515	1096	0.171429232	11.52533336	12.27399993	37.72900444	727.4679555	28.12400055	-4.407999992	32.53200054	4.595999897	21.02200015	21.31133366	3.686666628	510	62	8	44.57097735	178	42	47	170
14	1449	20	28	23	16	78	35	35	3602	828	1160	0.19819729	14.49516663	12.87299966	40.26839345	699.0946866	30.19599915	-1.771999955	31.9679991	10.39200012	23.46666654	23.74733321	6.754000013	381	45	7	41.1132826	130	37	38	115
14	1439	19	29	23	15	77	31	40	4978	1328	1115	0.170361921	12.32550019	13.09233345	38.74388579	747.6479045	29.22399902	-4.56799984	33.79199886	4.9826668	21.95666695	22.33200026	4.136000067	478	57	8	42.85025123	163	42	47	156
14	1411	20	24	24	19	70	33	43	5018	1334	1115	0.145886675	11.2796665	12.8606666	38.75562498	728.2100798	28.02799988	-5.156000137	33.18400002	7.165333271	20.76533318	21.07066631	3.419999957	504	60	8	42.84719131	171	44	50	163
15	1480	16	28	17	10	80	31	40	3954	990	1144	0.141520545	13.82783339	12.9803329	39.8560954	715.6894431	29.87599945	-2.691999912	32.56799936	9.612666925	23.01600027	23.33133348	5.922666669	405	47	7	41.64986965	138	38	40	125
15	1428	17	26	21	14	76	32	40	4975	1342	1121	0.184163794	12.30716661	13.23033326	38.96775912	746.917327	29.29999924	-4.65199995	33.95199919	4.980666608	21.96933333	22.30533314	4.136666705	485	59	7	44.05975054	168	41	45	160
15	1454	18	28	18	9	79	33	38	4262	1108	1132	0.133910209	13.16600001	13.06799976	39.43746836	730.8579956	29.54400063	-3.592000008	33.13600063	8.846666584	22.55666701	22.88600032	5.098666638	435	50	8	41.77965674	147	40	43	137
15	1449	17	27	19	11	78	31	42	4446	1163	1135	0.356560975	12.86283335	13.30433351	39.11658727	748.6796798	29.76799965	-4.243999958	34.01199961	8.385333409	22.4526666	22.83666658	4.581333349	460	54	8	42.47752871	158	41	46	148
14	1411	21	28	26	20	73	33	39	4900	1297	1121	0.139979661	11.41533338	12.33933332	37.36927166	743.7859511	28.24399948	-4.776000023	33.0199995	7.188666821	21.114	21.41866668	3.396666725	505	60	9	41.84343426	172	46	53	161
15	1403	21	26	25	21	73	36	37	6401	1700	1062	0.183224857	8.882666687	12.10200012	37.29659695	732.4231614	25.33200073	-7.116000175	32.44800091	2.229999999	18.60599995	18.88000019	1.289333344	665	79	11	43.77462491	229	56	64	221
14	1433	19	28	24	16	78	31	40	4414	1148	1139	0.269638866	12.06666658	13.12266657	38.68710654	749.8964919	29	-4.920000076	33.92000008	7.650666654	21.73533312	22.12599977	3.870666663	489	58	8	43.10318626	167	42	48	158
15	1469	17	25	18	9	79	31	42	4265	1097	1147	0.139329493	13.16299989	13.34066625	39.34371424	745.9544882	30.01199913	-3.895999908	33.90799904	8.702000017	22.71866671	23.0733331	4.897333259	448	53	7	43.27223916	155	39	43	145
14	1410	20	27	26	24	69	34	38	4335	1088	1168	0.201419532	12.90283344	11.73233354	36.57667247	738.440685	29.02400017	-3.052000046	32.07600021	8.614666676	22.46733332	22.73266681	4.791333392	470	59	7	44.79860609	165	39	44	154
15	1449	17	27	19	11	78	31	42	4474	1173	1133	0.217759967	12.86283335	13.30433351	39.11658727	748.6796798	29.76799965	-4.243999958	34.01199961	8.385333409	22.4526666	22.83666658	4.581333349	460	54	8	42.47752871	158	41	46	148
14	1414	21	27	24	21	72	32	40	5604	1517	1087	0.139928162	10.86216674	12.73966675	38.10164733	742.4057746	27.68799973	-5.748000145	33.43599987	3.731333435	20.51533349	20.86666695	2.852000058	533	63	9	42.60689677	182	47	53	173
14	1411	21	28	26	20	73	33	39	4214	1049	1156	0.141200408	11.41533338	12.33933332	37.36927166	743.7859511	28.24399948	-4.776000023	33.0199995	7.188666821	21.114	21.41866668	3.396666725	505	60	9	41.84343426	172	46	53	161
15	1442	17	26	18	14	78	32	41	4472	1172	1134	0.286146253	12.09033335	13.29933347	38.93703371	750.70242	29.10000038	-5.056000233	34.15600061	7.639333407	21.75	22.14933348	3.849999905	487	56	9	41.60779758	164	45	50	154
15	1453	18	27	24	11	78	34	38	5467	1440	1113	0.186744764	12.20533329	12.82333316	38.66176211	733.7855347	28.92399979	-4.243999958	33.16799974	5.127333353	21.75266647	22.0413332	4.242666711	495	61	7	45.8077255	175	39	43	167
15	1449	17	27	19	11	78	31	42	4473	1170	1135	0.295262069	12.86283335	13.30433351	39.11658727	748.6796798	29.76799965	-4.243999958	34.01199961	8.385333409	22.4526666	22.83666658	4.581333349	460	54	8	42.47752871	158	41	46	148
14	1414	21	27	24	21	72	32	40	5425	1465	1096	0.141548172	10.86216674	12.73966675	38.10164733	742.4057746	27.68799973	-5.748000145	33.43599987	3.731333435	20.51533349	20.86666695	2.852000058	533	63	9	42.60689677	182	47	53	173
14	1414	21	27	24	21	72	32	40	5384	1446	1097	0.256519377	10.86216674	12.73966675	38.10164733	742.4057746	27.68799973	-5.748000145	33.43599987	3.731333435	20.51533349	20.86666695	2.852000058	533	63	9	42.60689677	182	47	53	173
15	1428	17	26	21	14	76	32	40	4858	1308	1128	0.598333657	12.30716661	13.23033326	38.96775912	746.917327	29.29999924	-4.65199995	33.95199919	4.980666608	21.96933333	22.30533314	4.136666705	485	59	7	44.05975054	168	41	45	160
15	1428	17	26	21	14	76	32	40	4765	1272	1133	0.598333657	12.30716661	13.23033326	38.96775912	746.917327	29.29999924	-4.65199995	33.95199919	4.980666608	21.96933333	22.30533314	4.136666705	485	59	7	44.05975054	168	41	45	160
15	1470	16	25	15	9	80	33	42	4410	1150	1137	0.391009748	13.15149994	13.39100005	39.33439185	748.3200562	30.00799942	-4.035999775	34.0439992	8.649333169	22.71333313	23.06799952	4.813333402	452	52	8	42.457543	154	40	45	144
14	1414	21	27	24	21	72	32	40	5358	1440	1098	0.144010976	10.86216674	12.73966675	38.10164733	742.4057746	27.68799973	-5.748000145	33.43599987	3.731333435	20.51533349	20.86666695	2.852000058	533	63	9	42.60689677	182	47	53	173
14	1422	19	28	22	18	76	32	39	4968	1317	1116	0.291926742	12.05183333	13.07833334	38.69787354	746.4959551	28.97599983	-4.820000172	33.796	7.688666552	21.70066659	22.05933364	3.903999915	491	59	8	43.2838799	168	42	48	160
14	1414	21	27	24	21	72	32	40	5173	1389	1106	0.143708184	12.32550019	13.09233345	38.74388579	747.6479045	29.22399902	-4.56799984	33.79199886	4.9826668	21.95666695	22.33200026	4.136000067	478	57	8	42.85025123	163	42	47	156
14	1394	20	28	27	44	66	33	39	4712	1193	1154	0.209452018	12.10316671	11.46699974	36.09607137	735.006726	28.37599945	-3.39199996	31.76799941	4.981333276	21.67400026	21.95200014	4.129333198	497	63	7	45.49835409	175	40	45	166
14	1439	19	29	23	15	77	31	40	4904	1304	1119	0.178251073	12.32550019	13.09233345	38.74388579	747.6479045	29.22399902	-4.56799984	33.79199886	4.9826668	21.95666695	22.33200026	4.136000067	478	57	8	42.85025123	163	42	47	156
15	1426	19	27	27	19	75	32	40	5289	1397	1114	0.170947224	10.86966671	12.26000011	37.25085144	742.6542537	27.57999992	-5.331999779	32.9119997	3.799999992	20.56466691	20.89000018	2.896000008	547	67	8	44.47195922	191	45	51	183
15	1469	17	25	18	9	79	31	42	4323	1116	1144	0.211886972	13.16299989	13.34066625	39.34371424	745.9544882	30.01199913	-3.895999908	33.90799904	8.702000017	22.71866671	23.0733331	4.897333259	448	53	7	43.27223916	155	39	43	145
14	1414	21	27	24	21	72	32	40	5316	1427	1100	0.31089282	10.86216674	12.73966675	38.10164733	742.4057746	27.68799973	-5.748000145	33.43599987	3.731333435	20.51533349	20.86666695	2.852000058	533	63	9	42.60689677	182	47	53	173
14	1439	19	29	23	15	77	31	40	4792	1275	1124	0.161825299	12.32550019	13.09233345	38.74388579	747.6479045	29.22399902	-4.56799984	33.79199886	4.9826668	21.95666695	22.33200026	4.136000067	478	57	8	42.85025123	163	42	47	156
14	1448	21	23	25	15	73	31	45	5213	1409	1101	0.143746585	11.01416655	13.17299994	39.07510675	737.8264512	27.87199974	-5.840000153	33.71199989	6.82133323	20.63133287	20.96666622	3.079333385	520	60	10	41.04714797	173	49	55	163
14	1394	22	26	26	21	72	33	40	6015	1634	1080	0.178361848	9.735500095	11.83700014	36.83866542	728.1144784	26.1760006	-5.955999851	32.13200045	2.970666607	19.32733377	19.60533349	2.034666657	607	73	10	44.07134511	210	51	57	201
14	1418	20	26	27	20	73	31	42	5422	1459	1103	0.189794675	11.75599996	12.76133331	38.23047659	742.7835917	28.5720005	-4.808000088	33.38000059	4.595999946	21.40133333	21.74600029	3.712666502	499	61	8	44.09803401	174	42	47	165
15	1480	16	28	17	10	80	31	40	3831	939	1150	0.135535896	13.82783339	12.9803329	39.8560954	715.6894431	29.87599945	-2.691999912	32.56799936	9.612666925	23.01600027	23.33133348	5.922666669	405	47	7	41.64986965	138	38	40	125
14	1411	20	24	24	19	70	33	43	4933	1313	1118	0.182890952	11.2796665	12.8606666	38.75562498	728.2100798	28.02799988	-5.156000137	33.18400002	7.165333271	20.76533318	21.07066631	3.419999957	504	60	8	42.84719131	171	44	50	163
14	1411	21	28	26	20	73	33	39	4483	1148	1143	0.135035068	11.41533338	12.33933332	37.36927166	743.7859511	28.24399948	-4.776000023	33.0199995	7.188666821	21.114	21.41866668	3.396666725	505	60	9	41.84343426	172	46	53	161
14	1439	19	29	23	15	77	31	40	4794	1276	1123	0.161825299	12.32550019	13.09233345	38.74388579	747.6479045	29.22399902	-4.56799984	33.79199886	4.9826668	21.95666695	22.33200026	4.136000067	478	57	8	42.85025123	163	42	47	156
15	1406	20	26	23	18	74	33	40	5738	1535	1086	0.183144152	9.225333295	12.01666665	36.95616481	734.8567804	25.68000031	-6.835999966	32.51600027	2.293999955	18.85399993	19.14599991	1.359999975	629	74	11	42.90174185	214	55	62	205
15	1449	17	27	19	11	78	31	42	4474	1173	1133	0.270625174	12.86283335	13.30433351	39.11658727	748.6796798	29.76799965	-4.243999958	34.01199961	8.385333409	22.4526666	22.83666658	4.581333349	460	54	8	42.47752871	158	41	46	148
14	1449	20	28	23	16	78	35	35	3476	780	1165	0.126319945	14.49516663	12.87299966	40.26839345	699.0946866	30.19599915	-1.771999955	31.9679991	10.39200012	23.46666654	23.74733321	6.754000013	381	45	7	41.1132826	130	37	38	115
14	1414	21	27	24	21	72	32	40	5169	1383	1106	0.14844355	10.86216674	12.73966675	38.10164733	742.4057746	27.68799973	-5.748000145	33.43599987	3.731333435	20.51533349	20.86666695	2.852000058	533	63	9	42.60689677	182	47	53	173
15	1428	17	26	21	14	76	32	40	4994	1361	1121	0.181602299	12.30716661	13.23033326	38.96775912	746.917327	29.29999924	-4.65199995	33.95199919	4.980666608	21.96933333	22.30533314	4.136666705	485	59	7	44.05975054	168	41	45	160
15	1420	22	26	28	22	75	34	40	6092	1656	1079	0.165116578	9.905000071	11.65933359	36.93870719	713.8012354	26.10400009	-5.460000038	31.56400013	3.29400002	19.30666685	19.56333351	2.346666714	600	72	9	44.44619199	208	49	56	200
15	1480	16	28	17	10	80	31	40	4023	1016	1142	0.136492416	13.82783339	12.9803329	39.8560954	715.6894431	29.87599945	-2.691999912	32.56799936	9.612666925	23.01600027	23.33133348	5.922666669	405	47	7	41.64986965	138	38	40	125
14	1472	16	28	17	11	80	34	38	3797	924	1152	0.149577186	14.0881666	12.91633326	39.96884907	709.9657784	30	-2.315999985	32.31599998	9.910000026	23.19866657	23.52066676	6.25333331	391	45	7	41.52185903	133	37	39	119
14	1433	19	28	24	16	78	31	40	4411	1145	1140	0.158782378	12.06666658	13.12266657	38.68710654	749.8964919	29	-4.920000076	33.92000008	7.650666654	21.73533312	22.12599977	3.870666663	489	58	8	43.10318626	167	42	48	158
15	1406	20	26	23	18	74	33	40	5490	1457	1096	0.211938128	9.225333295	12.01666665	36.95616481	734.8567804	25.68000031	-6.835999966	32.51600027	2.293999955	18.85399993	19.14599991	1.359999975	629	74	11	42.90174185	214	55	62	205
15	1420	22	26	28	22	75	34	40	6186	1680	1073	0.157398477	9.905000071	11.65933359	36.93870719	713.8012354	26.10400009	-5.460000038	31.56400013	3.29400002	19.30666685	19.56333351	2.346666714	600	72	9	44.44619199	208	49	56	200
14	1417	22	25	23	22	72	34	40	4966	1320	1118	0.139979661	10.79583332	12.03033341	36.79451064	743.6866794	27.51600075	-5.179999828	32.69600058	6.607333302	20.54133336	20.80933332	2.817333321	541	64	10	41.56014528	182	50	57	173
15	1469	17	25	18	9	79	31	42	4258	1094	1147	0.139329493	13.16299989	13.34066625	39.34371424	745.9544882	30.01199913	-3.895999908	33.90799904	8.702000017	22.71866671	23.0733331	4.897333259	448	53	7	43.27223916	155	39	43	145
14	1422	19	28	22	18	76	32	39	4949	1312	1117	0.291926742	12.05183333	13.07833334	38.69787354	746.4959551	28.97599983	-4.820000172	33.796	7.688666552	21.70066659	22.05933364	3.903999915	491	59	8	43.2838799	168	42	48	160
14	1411	20	24	24	19	70	33	43	4880	1295	1121	0.182890952	11.2796665	12.8606666	38.75562498	728.2100798	28.02799988	-5.156000137	33.18400002	7.165333271	20.76533318	21.07066631	3.419999957	504	60	8	42.84719131	171	44	50	163
15	1462	17	28	17	9	79	32	40	4152	1038	1161	0.183891624	13.67533317	13.21999998	39.39213433	738.7797129	30.29999924	-3.25999999	33.55999923	9.303333367	23.13199949	23.41199938	5.428666616	434	54	6	45.54284784	155	35	38	145
14	1448	21	23	25	15	73	31	45	5109	1374	1105	0.13934736	11.01416655	13.17299994	39.07510675	737.8264512	27.87199974	-5.840000153	33.71199989	6.82133323	20.63133287	20.96666622	3.079333385	520	60	10	41.04714797	173	49	55	163
15	1406	20	26	23	18	74	33	40	5775	1546	1084	0.187354028	9.225333295	12.01666665	36.95616481	734.8567804	25.68000031	-6.835999966	32.51600027	2.293999955	18.85399993	19.14599991	1.359999975	629	74	11	42.90174185	214	55	62	205
14	1411	21	28	26	20	73	33	39	4832	1272	1125	0.138254896	11.41533338	12.33933332	37.36927166	743.7859511	28.24399948	-4.776000023	33.0199995	7.188666821	21.114	21.41866668	3.396666725	505	60	9	41.84343426	172	46	53	161
15	1426	19	27	27	19	75	32	40	5694	1530	1094	0.176981732	10.86966671	12.26000011	37.25085144	742.6542537	27.57999992	-5.331999779	32.9119997	3.799999992	20.56466691	20.89000018	2.896000008	547	67	8	44.47195922	191	45	51	183
14	1443	19	23	24	15	71	32	45	5599	1508	1096	0.218601719	11.26483344	12.30366678	38.38657928	708.2207187	27.43600082	-4.616000175	32.052001	4.637333333	20.47666725	20.8486673	3.654666722	513	64	7	46.19102066	185	40	44	178
14	1439	19	29	23	15	77	31	40	4529	1187	1135	0.142884851	12.32550019	13.09233345	38.74388579	747.6479045	29.22399902	-4.56799984	33.79199886	4.9826668	21.95666695	22.33200026	4.136000067	478	57	8	42.85025123	163	42	47	156
15	1480	16	28	17	10	80	31	40	3907	972	1146	0.137307242	13.82783339	12.9803329	39.8560954	715.6894431	29.87599945	-2.691999912	32.56799936	9.612666925	23.01600027	23.33133348	5.922666669	405	47	7	41.64986965	138	38	40	125
15	1420	22	26	28	22	75	34	40	6198	1682	1073	0.157398477	9.905000071	11.65933359	36.93870719	713.8012354	26.10400009	-5.460000038	31.56400013	3.29400002	19.30666685	19.56333351	2.346666714	600	72	9	44.44619199	208	49	56	200
14	1411	20	24	24	19	70	33	43	5230	1391	1106	0.176259086	11.2796665	12.8606666	38.75562498	728.2100798	28.02799988	-5.156000137	33.18400002	7.165333271	20.76533318	21.07066631	3.419999957	504	60	8	42.84719131	171	44	50	163
14	1433	19	28	24	16	78	31	40	4732	1245	1126	0.330294341	12.06666658	13.12266657	38.68710654	749.8964919	29	-4.920000076	33.92000008	7.650666654	21.73533312	22.12599977	3.870666663	489	58	8	43.10318626	167	42	48	158
14	1410	20	27	26	24	69	34	38	4434	1129	1164	0.214381263	12.90283344	11.73233354	36.57667247	738.440685	29.02400017	-3.052000046	32.07600021	8.614666676	22.46733332	22.73266681	4.791333392	470	59	7	44.79860609	165	39	44	154
14	1439	19	29	23	15	77	31	40	4460	1171	1138	0.179494336	12.32550019	13.09233345	38.74388579	747.6479045	29.22399902	-4.56799984	33.79199886	4.9826668	21.95666695	22.33200026	4.136000067	478	57	8	42.85025123	163	42	47	156
14	1439	19	29	23	15	77	31	40	4737	1253	1126	0.232411981	12.32550019	13.09233345	38.74388579	747.6479045	29.22399902	-4.56799984	33.79199886	4.9826668	21.95666695	22.33200026	4.136000067	478	57	8	42.85025123	163	42	47	156
15	1420	22	26	28	22	75	34	40	6239	1690	1071	0.160825387	9.905000071	11.65933359	36.93870719	713.8012354	26.10400009	-5.460000038	31.56400013	3.29400002	19.30666685	19.56333351	2.346666714	600	72	9	44.44619199	208	49	56	200
14	1449	20	28	23	16	78	35	35	3659	851	1157	0.243972704	14.49516663	12.87299966	40.26839345	699.0946866	30.19599915	-1.771999955	31.9679991	10.39200012	23.46666654	23.74733321	6.754000013	381	45	7	41.1132826	130	37	38	115
14	1449	20	28	23	16	78	35	35	3743	887	1152	0.128511399	14.49516663	12.87299966	40.26839345	699.0946866	30.19599915	-1.771999955	31.9679991	10.39200012	23.46666654	23.74733321	6.754000013	381	45	7	41.1132826	130	37	38	115
14	1411	21	28	26	20	73	33	39	4292	1075	1152	0.141200408	11.41533338	12.33933332	37.36927166	743.7859511	28.24399948	-4.776000023	33.0199995	7.188666821	21.114	21.41866668	3.396666725	505	60	9	41.84343426	172	46	53	161
15	1470	16	25	15	9	80	33	42	4360	1133	1139	0.143098548	13.15149994	13.39100005	39.33439185	748.3200562	30.00799942	-4.035999775	34.0439992	8.649333169	22.71333313	23.06799952	4.813333402	452	52	8	42.457543	154	40	45	144
15	1447	19	25	28	15	74	33	41	3849	945	1149	0.149577186	13.25966646	13.01133296	39.53370614	724.344313	29.53999901	-3.371999979	32.91199899	9.003999849	22.55933285	22.93666617	5.303999921	421	48	8	41.0967483	142	40	43	130
15	1428	17	26	21	14	76	32	40	4926	1332	1123	0.628318965	12.30716661	13.23033326	38.96775912	746.917327	29.29999924	-4.65199995	33.95199919	4.980666608	21.96933333	22.30533314	4.136666705	485	59	7	44.05975054	168	41	45	160
15	1480	16	28	17	10	80	31	40	3812	935	1150	0.135626197	13.82783339	12.9803329	39.8560954	715.6894431	29.87599945	-2.691999912	32.56799936	9.612666925	23.01600027	23.33133348	5.922666669	405	47	7	41.64986965	138	38	40	125
14	1439	19	29	23	15	77	31	40	5061	1356	1111	0.161825299	12.32550019	13.09233345	38.74388579	747.6479045	29.22399902	-4.56799984	33.79199886	4.9826668	21.95666695	22.33200026	4.136000067	478	57	8	42.85025123	163	42	47	156
14	1411	20	24	24	19	70	33	43	5009	1336	1115	0.416375011	11.2796665	12.8606666	38.75562498	728.2100798	28.02799988	-5.156000137	33.18400002	7.165333271	20.76533318	21.07066631	3.419999957	504	60	8	42.84719131	171	44	50	163
14	1411	21	28	26	20	73	33	39	4343	1106	1149	0.14197284	11.41533338	12.33933332	37.36927166	743.7859511	28.24399948	-4.776000023	33.0199995	7.188666821	21.114	21.41866668	3.396666725	505	60	9	41.84343426	172	46	53	161
14	1449	20	28	23	16	78	35	35	3748	881	1153	0.133804649	14.49516663	12.87299966	40.26839345	699.0946866	30.19599915	-1.771999955	31.9679991	10.39200012	23.46666654	23.74733321	6.754000013	381	45	7	41.1132826	130	37	38	115
14	1411	20	24	24	19	70	33	43	5271	1402	1104	0.176259086	11.2796665	12.8606666	38.75562498	728.2100798	28.02799988	-5.156000137	33.18400002	7.165333271	20.76533318	21.07066631	3.419999957	504	60	8	42.84719131	171	44	50	163
15	1420	22	26	28	22	75	34	40	6391	1720	1066	0.174563557	9.905000071	11.65933359	36.93870719	713.8012354	26.10400009	-5.460000038	31.56400013	3.29400002	19.30666685	19.56333351	2.346666714	600	72	9	44.44619199	208	49	56	200
14	1410	20	27	26	24	69	34	38	4378	1106	1166	0.214381263	12.90283344	11.73233354	36.57667247	738.440685	29.02400017	-3.052000046	32.07600021	8.614666676	22.46733332	22.73266681	4.791333392	470	59	7	44.79860609	165	39	44	154
14	1411	21	28	26	20	73	33	39	4441	1131	1145	0.135865971	11.41533338	12.33933332	37.36927166	743.7859511	28.24399948	-4.776000023	33.0199995	7.188666821	21.114	21.41866668	3.396666725	505	60	9	41.84343426	172	46	53	161
14	1443	19	23	24	15	71	32	45	5399	1452	1103	0.228473201	11.26483344	12.30366678	38.38657928	708.2207187	27.43600082	-4.616000175	32.052001	4.637333333	20.47666725	20.8486673	3.654666722	513	64	7	46.19102066	185	40	44	178
15	1480	16	28	17	10	80	31	40	3821	935	1150	0.135535896	13.82783339	12.9803329	39.8560954	715.6894431	29.87599945	-2.691999912	32.56799936	9.612666925	23.01600027	23.33133348	5.922666669	405	47	7	41.64986965	138	38	40	125
15	1413	19	27	29	21	74	32	40	5484	1437	1109	0.170207694	11.52533336	12.27399993	37.72900444	727.4679555	28.12400055	-4.407999992	32.53200054	4.595999897	21.02200015	21.31133366	3.686666628	510	62	8	44.57097735	178	42	47	170
14	1411	20	24	24	19	70	33	43	5019	1333	1115	0.176259086	11.2796665	12.8606666	38.75562498	728.2100798	28.02799988	-5.156000137	33.18400002	7.165333271	20.76533318	21.07066631	3.419999957	504	60	8	42.84719131	171	44	50	163
15	1454	18	28	18	9	79	33	38	4185	1079	1135	0.132823884	13.16600001	13.06799976	39.43746836	730.8579956	29.54400063	-3.592000008	33.13600063	8.846666584	22.55666701	22.88600032	5.098666638	435	50	8	41.77965674	147	40	43	137
15	1449	17	27	19	11	78	31	42	4373	1139	1138	0.143372744	12.86283335	13.30433351	39.11658727	748.6796798	29.76799965	-4.243999958	34.01199961	8.385333409	22.4526666	22.83666658	4.581333349	460	54	8	42.47752871	158	41	46	148
15	1449	17	27	19	11	78	31	42	4492	1179	1132	0.270625174	12.86283335	13.30433351	39.11658727	748.6796798	29.76799965	-4.243999958	34.01199961	8.385333409	22.4526666	22.83666658	4.581333349	460	54	8	42.47752871	158	41	46	148
14	1449	20	28	23	16	78	35	35	3635	840	1158	0.19819729	14.49516663	12.87299966	40.26839345	699.0946866	30.19599915	-1.771999955	31.9679991	10.39200012	23.46666654	23.74733321	6.754000013	381	45	7	41.1132826	130	37	38	115
14	1449	20	28	23	16	78	35	35	3639	841	1158	0.19819729	14.49516663	12.87299966	40.26839345	699.0946866	30.19599915	-1.771999955	31.9679991	10.39200012	23.46666654	23.74733321	6.754000013	381	45	7	41.1132826	130	37	38	115
14	1411	21	28	26	20	73	33	39	4504	1154	1141	0.14197284	11.41533338	12.33933332	37.36927166	743.7859511	28.24399948	-4.776000023	33.0199995	7.188666821	21.114	21.41866668	3.396666725	505	60	9	41.84343426	172	46	53	161
14	1411	21	28	26	20	73	33	39	4722	1233	1130	0.136621997	11.41533338	12.33933332	37.36927166	743.7859511	28.24399948	-4.776000023	33.0199995	7.188666821	21.114	21.41866668	3.396666725	505	60	9	41.84343426	172	46	53	161
15	1470	16	25	15	9	80	33	42	4408	1150	1137	0.143372744	13.15149994	13.39100005	39.33439185	748.3200562	30.00799942	-4.035999775	34.0439992	8.649333169	22.71333313	23.06799952	4.813333402	452	52	8	42.457543	154	40	45	144
14	1449	20	28	23	16	78	35	35	3586	826	1160	0.243972704	14.49516663	12.87299966	40.26839345	699.0946866	30.19599915	-1.771999955	31.9679991	10.39200012	23.46666654	23.74733321	6.754000013	381	45	7	41.1132826	130	37	38	115
14	1449	20	28	23	16	78	35	35	3785	894	1151	0.133804649	14.49516663	12.87299966	40.26839345	699.0946866	30.19599915	-1.771999955	31.9679991	10.39200012	23.46666654	23.74733321	6.754000013	381	45	7	41.1132826	130	37	38	115
14	1417	22	25	23	22	72	34	40	5117	1373	1111	0.139872462	10.79583332	12.03033341	36.79451064	743.6866794	27.51600075	-5.179999828	32.69600058	6.607333302	20.54133336	20.80933332	2.817333321	541	64	10	41.56014528	182	50	57	173
15	1406	20	26	23	18	74	33	40	5568	1481	1091	0.198519722	9.225333295	12.01666665	36.95616481	734.8567804	25.68000031	-6.835999966	32.51600027	2.293999955	18.85399993	19.14599991	1.359999975	629	74	11	42.90174185	214	55	62	205
15	1413	19	27	29	21	74	32	40	4904	1269	1136	0.183692187	11.52533336	12.27399993	37.72900444	727.4679555	28.12400055	-4.407999992	32.53200054	4.595999897	21.02200015	21.31133366	3.686666628	510	62	8	44.57097735	178	42	47	170
15	1454	18	28	18	9	79	33	38	4159	1068	1136	0.132823884	13.16600001	13.06799976	39.43746836	730.8579956	29.54400063	-3.592000008	33.13600063	8.846666584	22.55666701	22.88600032	5.098666638	435	50	8	41.77965674	147	40	43	137
14	1449	20	28	23	16	78	35	35	3429	763	1167	0.087211616	14.49516663	12.87299966	40.26839345	699.0946866	30.19599915	-1.771999955	31.9679991	10.39200012	23.46666654	23.74733321	6.754000013	381	45	7	41.1132826	130	37	38	115
14	1433	19	28	24	16	78	31	40	4340	1122	1143	0.346849352	12.06666658	13.12266657	38.68710654	749.8964919	29	-4.920000076	33.92000008	7.650666654	21.73533312	22.12599977	3.870666663	489	58	8	43.10318626	167	42	48	158
14	1443	19	23	24	15	71	32	45	6108	1651	1076	0.224341825	11.26483344	12.30366678	38.38657928	708.2207187	27.43600082	-4.616000175	32.052001	4.637333333	20.47666725	20.8486673	3.654666722	513	64	7	46.19102066	185	40	44	178
14	1418	22	26	22	22	71	37	35	6342	1675	1070	0.179867283	8.39800002	10.73733334	35.52585035	700.5860664	23.98800087	-6.236000061	30.22400093	2.012666616	17.67800029	17.88733323	1.05733335	688	82	11	44.5134488	239	57	64	229
14	1449	20	28	23	16	78	35	35	3502	790	1164	0.19819729	14.49516663	12.87299966	40.26839345	699.0946866	30.19599915	-1.771999955	31.9679991	10.39200012	23.46666654	23.74733321	6.754000013	381	45	7	41.1132826	130	37	38	115
15	1469	17	25	18	9	79	31	42	4377	1136	1141	0.289241135	13.16299989	13.34066625	39.34371424	745.9544882	30.01199913	-3.895999908	33.90799904	8.702000017	22.71866671	23.0733331	4.897333259	448	53	7	43.27223916	155	39	43	145
14	1418	20	26	27	20	73	31	42	5416	1457	1103	0.192428038	11.75599996	12.76133331	38.23047659	742.7835917	28.5720005	-4.808000088	33.38000059	4.595999946	21.40133333	21.74600029	3.712666502	499	61	8	44.09803401	174	42	47	165
14	1439	19	29	23	15	77	31	40	4839	1290	1121	0.161825299	12.32550019	13.09233345	38.74388579	747.6479045	29.22399902	-4.56799984	33.79199886	4.9826668	21.95666695	22.33200026	4.136000067	478	57	8	42.85025123	163	42	47	156
15	1449	17	27	19	11	78	31	42	4525	1190	1131	0.233201459	12.86283335	13.30433351	39.11658727	748.6796798	29.76799965	-4.243999958	34.01199961	8.385333409	22.4526666	22.83666658	4.581333349	460	54	8	42.47752871	158	41	46	148
14	1414	21	27	24	21	72	32	40	5374	1443	1097	0.256519377	10.86216674	12.73966675	38.10164733	742.4057746	27.68799973	-5.748000145	33.43599987	3.731333435	20.51533349	20.86666695	2.852000058	533	63	9	42.60689677	182	47	53	173
14	1410	20	27	26	24	69	34	38	4366	1102	1167	0.214381263	12.90283344	11.73233354	36.57667247	738.440685	29.02400017	-3.052000046	32.07600021	8.614666676	22.46733332	22.73266681	4.791333392	470	59	7	44.79860609	165	39	44	154
14	1418	20	26	27	20	73	31	42	5263	1398	1112	0.307363212	11.75599996	12.76133331	38.23047659	742.7835917	28.5720005	-4.808000088	33.38000059	4.595999946	21.40133333	21.74600029	3.712666502	499	61	8	44.09803401	174	42	47	165
14	1411	20	24	24	19	70	33	43	5171	1372	1109	0.181844532	11.2796665	12.8606666	38.75562498	728.2100798	28.02799988	-5.156000137	33.18400002	7.165333271	20.76533318	21.07066631	3.419999957	504	60	8	42.84719131	171	44	50	163
14	1439	20	29	24	17	75	35	35	4071	936	1194	0.329677284	13.18883323	12.17966653	38.09479184	717.4170486	29.27599907	-2.696000099	31.97199917	6.187333425	22.46933317	22.73333311	5.316666762	463	59	6	47.31774003	168	35	38	158
15	1453	18	27	24	11	78	34	38	4631	1179	1152	0.25770101	12.20533329	12.82333316	38.66176211	733.7855347	28.92399979	-4.243999958	33.16799974	5.127333353	21.75266647	22.0413332	4.242666711	495	61	7	45.8077255	175	39	43	167
15	1480	16	28	17	10	80	31	40	3907	972	1146	0.141520545	13.82783339	12.9803329	39.8560954	715.6894431	29.87599945	-2.691999912	32.56799936	9.612666925	23.01600027	23.33133348	5.922666669	405	47	7	41.64986965	138	38	40	125
14	1360	25	28	24	23	71	33	39	5225	1381	1125	0.172626004	10.69566662	11.07933333	34.93735241	745.5827826	27.10000038	-4.611999989	31.71200037	3.567999999	20.46866639	20.72599983	2.688666741	574	70	9	44.02261338	198	48	55	189
14	1410	20	27	26	24	69	34	38	4382	1109	1166	0.201419532	12.90283344	11.73233354	36.57667247	738.440685	29.02400017	-3.052000046	32.07600021	8.614666676	22.46733332	22.73266681	4.791333392	470	59	7	44.79860609	165	39	44	154
14	1449	20	28	23	16	78	35	35	3500	792	1164	0.41645211	14.49516663	12.87299966	40.26839345	699.0946866	30.19599915	-1.771999955	31.9679991	10.39200012	23.46666654	23.74733321	6.754000013	381	45	7	41.1132826	130	37	38	115
15	1465	16	25	13	11	79	32	43	4070	1030	1152	0.141609475	13.58966659	13.54599972	39.90220204	741.5504978	30.38800049	-3.559999943	33.94800043	9.103333317	23.06666676	23.37733332	5.300666792	433	51	7	42.96886492	150	38	42	140
13	1358	28	30	27	34	71	34	35	7828	1213	1096	0.561531246	11.59966676	9.115333706	35.61233728	594.2391288	24.89999962	-0.69599998	25.5959996	6.3240001	19.59066661	19.59066661	5.157333453	867	126	4	66.38984935	373	31	31	369
15	1480	16	28	17	10	80	31	40	3831	939	1150	0.135535896	13.82783339	12.9803329	39.8560954	715.6894431	29.87599945	-2.691999912	32.56799936	9.612666925	23.01600027	23.33133348	5.922666669	405	47	7	41.64986965	138	38	40	125
15	1406	20	26	23	18	74	33	40	5527	1470	1093	0.196201891	9.225333295	12.01666665	36.95616481	734.8567804	25.68000031	-6.835999966	32.51600027	2.293999955	18.85399993	19.14599991	1.359999975	629	74	11	42.90174185	214	55	62	205
15	1406	20	26	23	18	74	33	40	5376	1425	1101	0.211938128	12.20849995	13.20099982	38.92263252	746.3976321	29.16399956	-4.751999855	33.91599941	7.840666642	21.84466648	22.19599994	4.032000075	489	59	8	43.47666785	168	42	47	160
14	1433	19	28	24	16	78	31	40	4760	1253	1125	0.279076189	12.06666658	13.12266657	38.68710654	749.8964919	29	-4.920000076	33.92000008	7.650666654	21.73533312	22.12599977	3.870666663	489	58	8	43.10318626	167	42	48	158
15	1454	18	24	20	11	77	33	42	4690	1244	1124	0.517953813	11.88483342	13.24699989	38.92970476	748.0357116	28.84399986	-5.184000015	34.02799988	7.482666532	21.5486668	21.92400042	3.713333368	495	58	9	41.75992176	167	45	51	158
14	1411	21	28	26	20	73	33	39	4881	1290	1122	0.136621997	11.41533338	12.33933332	37.36927166	743.7859511	28.24399948	-4.776000023	33.0199995	7.188666821	21.114	21.41866668	3.396666725	505	60	9	41.84343426	172	46	53	161
14	1411	20	24	24	19	70	33	43	5150	1368	1109	0.176259086	11.2796665	12.8606666	38.75562498	728.2100798	28.02799988	-5.156000137	33.18400002	7.165333271	20.76533318	21.07066631	3.419999957	504	60	8	42.84719131	171	44	50	163
14	1410	20	27	26	24	69	34	38	4282	1064	1172	0.162342429	12.90283344	11.73233354	36.57667247	738.440685	29.02400017	-3.052000046	32.07600021	8.614666676	22.46733332	22.73266681	4.791333392	470	59	7	44.79860609	165	39	44	154
15	1462	17	28	17	9	79	32	40	4138	1033	1162	0.183891624	13.67533317	13.21999998	39.39213433	738.7797129	30.29999924	-3.25999999	33.55999923	9.303333367	23.13199949	23.41199938	5.428666616	434	54	6	45.54284784	155	35	38	145
15	1399	19	25	25	22	71	34	41	6011	1442	1122	0.193718106	11.18150007	9.495000139	35.84642166	617.6427782	24.89599991	-1.592000008	26.48799992	5.642000079	19.52866681	19.52866681	4.547333399	631	86	5	57.25392828	253	34	34	247
14	1449	20	28	23	16	78	35	35	3506	792	1164	0.19819729	14.49516663	12.87299966	40.26839345	699.0946866	30.19599915	-1.771999955	31.9679991	10.39200012	23.46666654	23.74733321	6.754000013	381	45	7	41.1132826	130	37	38	115
15	1413	19	27	29	21	74	32	40	5178	1359	1123	0.183692187	11.52533336	12.27399993	37.72900444	727.4679555	28.12400055	-4.407999992	32.53200054	4.595999897	21.02200015	21.31133366	3.686666628	510	62	8	44.57097735	178	42	47	170
14	1391	22	25	25	28	69	33	40	4603	1200	1135	0.137270704	11.29600006	12.54733344	38.0961055	731.2294532	28.07600021	-4.860000134	32.93600035	7.185333252	20.83466689	21.14533345	3.42266649	505	60	9	41.90191705	172	46	53	160
15	1470	16	25	15	9	80	33	42	4108	1046	1150	0.410090864	13.15149994	13.39100005	39.33439185	748.3200562	30.00799942	-4.035999775	34.0439992	8.649333169	22.71333313	23.06799952	4.813333402	452	52	8	42.457543	154	40	45	144
15	1454	18	28	18	9	79	33	38	4147	1063	1137	0.132823884	13.16600001	13.06799976	39.43746836	730.8579956	29.54400063	-3.592000008	33.13600063	8.846666584	22.55666701	22.88600032	5.098666638	435	50	8	41.77965674	147	40	43	137
15	1480	16	28	17	10	80	31	40	3863	955	1148	0.137307242	13.82783339	12.9803329	39.8560954	715.6894431	29.87599945	-2.691999912	32.56799936	9.612666925	23.01600027	23.33133348	5.922666669	405	47	7	41.64986965	138	38	40	125
15	1454	18	28	18	9	79	33	38	4251	1103	1132	0.133910209	13.16600001	13.06799976	39.43746836	730.8579956	29.54400063	-3.592000008	33.13600063	8.846666584	22.55666701	22.88600032	5.098666638	435	50	8	41.77965674	147	40	43	137
14	1394	20	28	27	44	66	33	39	4679	1180	1156	0.209452018	12.10316671	11.46699974	36.09607137	735.006726	28.37599945	-3.39199996	31.76799941	4.981333276	21.67400026	21.95200014	4.129333198	497	63	7	45.49835409	175	40	45	166
15	1420	22	26	28	22	75	34	40	6260	1658	1073	0.171429232	9.905000071	11.65933359	36.93870719	713.8012354	26.10400009	-5.460000038	31.56400013	3.29400002	19.30666685	19.56333351	2.346666714	600	72	9	44.44619199	208	49	56	200
14	1410	20	27	26	24	69	34	38	4409	1118	1165	0.214381263	12.90283344	11.73233354	36.57667247	738.440685	29.02400017	-3.052000046	32.07600021	8.614666676	22.46733332	22.73266681	4.791333392	470	59	7	44.79860609	165	39	44	154
14	1411	20	24	24	19	70	33	43	4839	1286	1123	0.182890952	11.2796665	12.8606666	38.75562498	728.2100798	28.02799988	-5.156000137	33.18400002	7.165333271	20.76533318	21.07066631	3.419999957	504	60	8	42.84719131	171	44	50	163
14	1360	25	28	24	23	71	33	39	4921	1272	1142	0.215854347	10.69566662	11.07933333	34.93735241	745.5827826	27.10000038	-4.611999989	31.71200037	3.567999999	20.46866639	20.72599983	2.688666741	574	70	9	44.02261338	198	48	55	189
15	1428	17	26	21	14	76	32	40	4836	1299	1129	0.598333657	12.30716661	13.23033326	38.96775912	746.917327	29.29999924	-4.65199995	33.95199919	4.980666608	21.96933333	22.30533314	4.136666705	485	59	7	44.05975054	168	41	45	160
15	1480	16	28	17	10	80	31	40	3834	944	1149	0.137307242	13.82783339	12.9803329	39.8560954	715.6894431	29.87599945	-2.691999912	32.56799936	9.612666925	23.01600027	23.33133348	5.922666669	405	47	7	41.64986965	138	38	40	125
15	1453	17	27	19	9	78	34	38	4431	1142	1139	0.256471634	13.11633324	13.19199976	39.13610976	743.1302626	29.92399979	-3.78399992	33.70799971	8.727333302	22.64266666	23.01333332	4.902666762	442	54	7	43.7788837	155	38	42	145
15	1447	19	25	28	15	74	33	41	3835	940	1150	0.149577186	13.25966646	13.01133296	39.53370614	724.344313	29.53999901	-3.371999979	32.91199899	9.003999849	22.55933285	22.93666617	5.303999921	421	48	8	41.0967483	142	40	43	130
13	1358	28	30	27	34	71	34	35	8160	1372	1091	0.274464995	11.59966676	9.115333706	35.61233728	594.2391288	24.89999962	-0.69599998	25.5959996	6.3240001	19.59066661	19.59066661	5.157333453	867	126	4	66.38984935	373	31	31	369
15	1413	19	27	29	21	74	32	40	5753	1498	1098	0.171358287	11.52533336	12.27399993	37.72900444	727.4679555	28.12400055	-4.407999992	32.53200054	4.595999897	21.02200015	21.31133366	3.686666628	510	62	8	44.57097735	178	42	47	170
15	1444	16	26	19	11	78	33	41	5013	1345	1119	0.184163794	12.20849995	13.20099982	38.92263252	746.3976321	29.16399956	-4.751999855	33.91599941	7.840666642	21.84466648	22.19599994	4.032000075	489	59	8	43.47666785	168	42	47	160
15	1454	18	24	20	11	77	33	42	4632	1225	1127	0.358844906	11.88483342	13.24699989	38.92970476	748.0357116	28.84399986	-5.184000015	34.02799988	7.482666532	21.5486668	21.92400042	3.713333368	495	58	9	41.75992176	167	45	51	158
14	1410	20	27	26	24	69	34	38	4565	1183	1157	0.160027578	12.90283344	11.73233354	36.57667247	738.440685	29.02400017	-3.052000046	32.07600021	8.614666676	22.46733332	22.73266681	4.791333392	470	59	7	44.79860609	165	39	44	154
15	1449	17	27	19	11	78	31	42	4409	1151	1136	0.356560975	12.86283335	13.30433351	39.11658727	748.6796798	29.76799965	-4.243999958	34.01199961	8.385333409	22.4526666	22.83666658	4.581333349	460	54	8	42.47752871	158	41	46	148
15	1428	17	26	21	14	76	32	40	5098	1398	1115	0.181602299	12.30716661	13.23033326	38.96775912	746.917327	29.29999924	-4.65199995	33.95199919	4.980666608	21.96933333	22.30533314	4.136666705	485	59	7	44.05975054	168	41	45	160
14	1411	20	24	24	19	70	33	43	4961	1318	1118	0.176259086	11.2796665	12.8606666	38.75562498	728.2100798	28.02799988	-5.156000137	33.18400002	7.165333271	20.76533318	21.07066631	3.419999957	504	60	8	42.84719131	171	44	50	163
16	1409	17	25	23	14	73	33	41	5556	1500	1110	0.19568722	11.07816668	12.16700023	37.36334713	733.8635209	27.68799973	-4.875999928	32.56399965	4.094666779	20.66933298	20.95599969	3.178666691	545	67	8	45.66898428	193	43	48	185
15	1447	19	25	28	15	74	33	41	3860	950	1149	0.149577186	13.25966646	13.01133296	39.53370614	724.344313	29.53999901	-3.371999979	32.91199899	9.003999849	22.55933285	22.93666617	5.303999921	421	48	8	41.0967483	142	40	43	130
13	1422	22	25	31	29	65	29	45	7145	907	1109	0.323412061	14.45749995	9.248333355	37.76679756	550.6768992	27.34399986	2.855999947	24.48799992	9.416666508	21.65666691	21.66533343	8.299333215	735	118	2	70.21026	338	21	27	326
14	1410	20	27	26	24	69	34	38	4498	1151	1161	0.211129516	12.90283344	11.73233354	36.57667247	738.440685	29.02400017	-3.052000046	32.07600021	8.614666676	22.46733332	22.73266681	4.791333392	470	59	7	44.79860609	165	39	44	154
14	1433	19	28	24	16	78	31	40	4959	1317	1116	0.330294341	12.06666658	13.12266657	38.68710654	749.8964919	29	-4.920000076	33.92000008	7.650666654	21.73533312	22.12599977	3.870666663	489	58	8	43.10318626	167	42	48	158
15	1426	19	27	27	19	75	32	40	5121	1349	1120	0.173667029	10.86966671	12.26000011	37.25085144	742.6542537	27.57999992	-5.331999779	32.9119997	3.799999992	20.56466691	20.89000018	2.896000008	547	67	8	44.47195922	191	45	51	183
14	1410	20	27	26	24	69	34	38	4489	1146	1162	0.211129516	12.90283344	11.73233354	36.57667247	738.440685	29.02400017	-3.052000046	32.07600021	8.614666676	22.46733332	22.73266681	4.791333392	470	59	7	44.79860609	165	39	44	154
14	1417	22	25	23	22	72	34	40	5043	1346	1114	0.139979661	10.79583332	12.03033341	36.79451064	743.6866794	27.51600075	-5.179999828	32.69600058	6.607333302	20.54133336	20.80933332	2.817333321	541	64	10	41.56014528	182	50	57	173
15	1426	19	27	27	19	75	32	40	5428	1442	1107	0.163990855	10.86966671	12.26000011	37.25085144	742.6542537	27.57999992	-5.331999779	32.9119997	3.799999992	20.56466691	20.89000018	2.896000008	547	67	8	44.47195922	191	45	51	183
15	1420	22	26	28	22	75	34	40	6122	1630	1079	0.167975485	9.905000071	11.65933359	36.93870719	713.8012354	26.10400009	-5.460000038	31.56400013	3.29400002	19.30666685	19.56333351	2.346666714	600	72	9	44.44619199	208	49	56	200
14	1355	22	25	24	33	63	32	42	7163	1017	1122	0.229097292	12.7701666	9.462999885	36.23449216	603.5258661	26.23999977	0.124000013	26.11599976	7.307999919	20.84799989	20.84799989	6.172000001	808	120	3	67.44228209	355	27	27	349
14	1433	19	28	24	16	78	31	40	4406	1145	1139	0.141851187	12.06666658	13.12266657	38.68710654	749.8964919	29	-4.920000076	33.92000008	7.650666654	21.73533312	22.12599977	3.870666663	489	58	8	43.10318626	167	42	48	158
14	1418	20	26	27	20	73	31	42	5088	1349	1119	0.185570672	11.75599996	12.76133331	38.23047659	742.7835917	28.5720005	-4.808000088	33.38000059	4.595999946	21.40133333	21.74600029	3.712666502	499	61	8	44.09803401	174	42	47	165
14	1410	21	29	27	24	71	33	36	3855	890	1195	0.154179588	14.17883336	11.67100009	37.10262	721.2775403	29.97599983	-1.480000019	31.45599985	10.00133338	23.49866676	23.70466677	6.192666752	419	54	6	45.95629058	151	34	37	140
14	1439	19	29	23	15	77	31	40	4656	1232	1130	0.339106828	12.32550019	13.09233345	38.74388579	747.6479045	29.22399902	-4.56799984	33.79199886	4.9826668	21.95666695	22.33200026	4.136000067	478	57	8	42.85025123	163	42	47	156
14	1411	21	28	26	20	73	33	39	4547	1170	1140	0.135865971	11.41533338	12.33933332	37.36927166	743.7859511	28.24399948	-4.776000023	33.0199995	7.188666821	21.114	21.41866668	3.396666725	505	60	9	41.84343426	172	46	53	161
14	1443	20	25	25	19	71	32	42	5417	1270	1146	0.189391524	12.72349989	10.05099989	37.7403126	601.3404068	26.53199959	-0.099999994	26.63199958	7.287999933	20.78933318	20.78933318	6.203999927	543	76	4	57.13202254	219	29	29	213
15	1428	17	26	21	14	76	32	40	4957	1345	1122	0.184163794	12.30716661	13.23033326	38.96775912	746.917327	29.29999924	-4.65199995	33.95199919	4.980666608	21.96933333	22.30533314	4.136666705	485	59	7	44.05975054	168	41	45	160
14	1433	19	28	24	16	78	31	40	4779	1260	1124	0.279076189	12.06666658	13.12266657	38.68710654	749.8964919	29	-4.920000076	33.92000008	7.650666654	21.73533312	22.12599977	3.870666663	489	58	8	43.10318626	167	42	48	158
14	1449	20	28	23	16	78	35	35	3611	837	1159	0.128318876	14.49516663	12.87299966	40.26839345	699.0946866	30.19599915	-1.771999955	31.9679991	10.39200012	23.46666654	23.74733321	6.754000013	381	45	7	41.1132826	130	37	38	115
14	1472	16	28	17	11	80	34	38	3806	926	1153	0.158192888	14.0881666	12.91633326	39.96884907	709.9657784	30	-2.315999985	32.31599998	9.910000026	23.19866657	23.52066676	6.25333331	391	45	7	41.52185903	133	37	39	119
14	1406	21	27	27	19	73	31	41	5846	1534	1088	0.192025736	11.06250001	12.68566671	38.39487395	730.344621	27.80400085	-5.236000061	33.04000092	4.151333193	20.63000011	20.91733344	3.240666608	530	64	8	43.85403547	183	45	50	175
15	1453	18	27	24	11	78	34	38	5053	1300	1132	0.192880824	12.20533329	12.82333316	38.66176211	733.7855347	28.92399979	-4.243999958	33.16799974	5.127333353	21.75266647	22.0413332	4.242666711	495	61	7	45.8077255	175	39	43	167
15	1399	19	25	25	22	71	34	41	5523	1302	1142	0.189391524	11.18150007	9.495000139	35.84642166	617.6427782	24.89599991	-1.592000008	26.48799992	5.642000079	19.52866681	19.52866681	4.547333399	631	86	5	57.25392828	253	34	34	247
15	1426	19	27	27	19	75	32	40	5396	1432	1109	0.170947224	10.86966671	12.26000011	37.25085144	742.6542537	27.57999992	-5.331999779	32.9119997	3.799999992	20.56466691	20.89000018	2.896000008	547	67	8	44.47195922	191	45	51	183
15	1453	18	27	24	11	78	34	38	5175	1327	1126	0.191915497	12.20533329	12.82333316	38.66176211	733.7855347	28.92399979	-4.243999958	33.16799974	5.127333353	21.75266647	22.0413332	4.242666711	495	61	7	45.8077255	175	39	43	167
13	1443	24	30	27	19	74	33	37	7952	1258	1096	0.26736632	13.19383335	10.40166648	37.99001749	616.9996186	27.06399918	-0.316000015	27.37999919	7.574000036	21.42066669	21.42066669	6.434000015	803	121	3	68.10572605	356	25	25	349
15	1428	17	26	21	14	76	32	40	5079	1393	1116	0.184774533	12.30716661	13.23033326	38.96775912	746.917327	29.29999924	-4.65199995	33.95199919	4.980666608	21.96933333	22.30533314	4.136666705	485	59	7	44.05975054	168	41	45	160
15	1452	18	26	18	16	78	32	41	3407	754	1168	0.167321488	14.71033347	12.73599998	40.31910822	690.8536313	30.15600014	-1.432000041	31.58800018	10.6760002	23.58533351	23.84733343	7.064666716	368	44	7	40.96051498	125	36	37	111
15	1449	17	27	19	11	78	31	42	4463	1169	1134	0.217759967	12.86283335	13.30433351	39.11658727	748.6796798	29.76799965	-4.243999958	34.01199961	8.385333409	22.4526666	22.83666658	4.581333349	460	54	8	42.47752871	158	41	46	148
14	1443	19	30	21	14	78	31	38	4831	1269	1132	0.228252664	12.97816658	13.19166661	39.07947263	741.6503074	29.84799957	-3.907999992	33.75599957	8.668000087	22.53466638	22.87799962	4.823999867	448	55	7	44.13574025	157	38	42	148
14	1443	19	23	24	15	71	32	45	5512	1483	1099	0.228473201	11.26483344	12.30366678	38.38657928	708.2207187	27.43600082	-4.616000175	32.052001	4.637333333	20.47666725	20.8486673	3.654666722	513	64	7	46.19102066	185	40	44	178
14	1433	19	28	24	16	78	31	40	4463	1165	1136	0.269638866	12.06666658	13.12266657	38.68710654	749.8964919	29	-4.920000076	33.92000008	7.650666654	21.73533312	22.12599977	3.870666663	489	58	8	43.10318626	167	42	48	158
15	1454	18	24	20	11	77	33	42	4522	1188	1132	0.139556214	12.86283335	13.30433351	39.11658727	748.6796798	29.76799965	-4.243999958	34.01199961	8.385333409	22.4526666	22.83666658	4.581333349	460	54	8	42.47752871	158	41	46	148
15	1454	18	24	20	11	77	33	42	4564	1202	1130	0.139556214	11.88483342	13.24699989	38.92970476	748.0357116	28.84399986	-5.184000015	34.02799988	7.482666532	21.5486668	21.92400042	3.713333368	495	58	9	41.75992176	167	45	51	158
14	1418	20	26	27	20	73	31	42	5239	1395	1112	0.189794675	11.75599996	12.76133331	38.23047659	742.7835917	28.5720005	-4.808000088	33.38000059	4.595999946	21.40133333	21.74600029	3.712666502	499	61	8	44.09803401	174	42	47	165
15	1467	16	27	17	8	80	33	39	3626	853	1148	0.562153757	14.04866673	12.68666646	39.92028559	704.4044502	29.74799919	-2.032000065	31.77999926	9.895333409	23.09800021	23.36066691	6.271333347	410	47	7	41.96484734	138	38	39	128
14	1433	19	28	24	16	78	31	40	4680	1229	1128	0.144889474	12.06666658	13.12266657	38.68710654	749.8964919	29	-4.920000076	33.92000008	7.650666654	21.73533312	22.12599977	3.870666663	489	58	8	43.10318626	167	42	48	158
14	1411	21	28	26	20	73	33	39	4273	1077	1153	0.141200408	11.41533338	12.33933332	37.36927166	743.7859511	28.24399948	-4.776000023	33.0199995	7.188666821	21.114	21.41866668	3.396666725	505	60	9	41.84343426	172	46	53	161
15	1420	22	26	28	22	75	34	40	6167	1632	1078	0.171429232	9.905000071	11.65933359	36.93870719	713.8012354	26.10400009	-5.460000038	31.56400013	3.29400002	19.30666685	19.56333351	2.346666714	600	72	9	44.44619199	208	49	56	200
14	1439	19	29	23	15	77	31	40	4641	1225	1130	0.250382602	12.32550019	13.09233345	38.74388579	747.6479045	29.22399902	-4.56799984	33.79199886	4.9826668	21.95666695	22.33200026	4.136000067	478	57	8	42.85025123	163	42	47	156
15	1406	20	26	23	18	74	33	40	5635	1502	1090	0.194732845	9.225333295	12.01666665	36.95616481	734.8567804	25.68000031	-6.835999966	32.51600027	2.293999955	18.85399993	19.14599991	1.359999975	629	74	11	42.90174185	214	55	62	205
15	1449	17	27	19	11	78	31	42	4456	1168	1134	0.356560975	12.86283335	13.30433351	39.11658727	748.6796798	29.76799965	-4.243999958	34.01199961	8.385333409	22.4526666	22.83666658	4.581333349	460	54	8	42.47752871	158	41	46	148
14	1414	18	24	24	19	67	32	44	5593	1327	1140	0.174221307	12.79849996	10.63633319	38.2436842	622.3929686	27.0359993	-0.776000023	27.81199932	7.079333345	21.15866661	21.15866661	5.997333204	547	76	4	57.21834227	221	29	29	215
15	1454	18	28	18	9	79	33	38	4150	1065	1136	0.132823884	13.16600001	13.06799976	39.43746836	730.8579956	29.54400063	-3.592000008	33.13600063	8.846666584	22.55666701	22.88600032	5.098666638	435	50	8	41.77965674	147	40	43	137
15	1480	16	28	17	10	80	31	40	3868	955	1148	0.140675411	13.82783339	12.9803329	39.8560954	715.6894431	29.87599945	-2.691999912	32.56799936	9.612666925	23.01600027	23.33133348	5.922666669	405	47	7	41.64986965	138	38	40	125
15	1426	19	27	27	19	75	32	40	5648	1516	1096	0.176981732	10.86966671	12.26000011	37.25085144	742.6542537	27.57999992	-5.331999779	32.9119997	3.799999992	20.56466691	20.89000018	2.896000008	547	67	8	44.47195922	191	45	51	183
15	1406	22	26	24	20	74	35	38	5636	1458	1104	0.169766843	9.359166612	11.30699994	36.15232161	716.7297033	25.4279995	-5.84800005	31.27599955	2.715333273	18.79999971	19.05933317	1.769333283	632	76	10	44.84970981	220	51	58	212
14	1416	18	24	28	23	66	32	43	5256	1170	1159	0.188652381	12.22983332	10.23499975	37.212769	624.5146069	26.40399933	-1.100000024	27.50399935	6.539333204	20.65933339	20.65933339	5.461999853	591	82	4	57.74028818	239	30	30	233
14	1433	19	28	24	16	78	31	40	4742	1248	1125	0.144889474	12.06666658	13.12266657	38.68710654	749.8964919	29	-4.920000076	33.92000008	7.650666654	21.73533312	22.12599977	3.870666663	489	58	8	43.10318626	167	42	48	158
15	1480	16	28	17	10	80	31	40	3880	960	1148	0.140675411	13.82783339	12.9803329	39.8560954	715.6894431	29.87599945	-2.691999912	32.56799936	9.612666925	23.01600027	23.33133348	5.922666669	405	47	7	41.64986965	138	38	40	125
14	1433	19	28	24	16	78	31	40	4727	1244	1126	0.330294341	12.06666658	13.12266657	38.68710654	749.8964919	29	-4.920000076	33.92000008	7.650666654	21.73533312	22.12599977	3.870666663	489	58	8	43.10318626	167	42	48	158
14	1443	19	23	24	15	71	32	45	5699	1536	1091	0.228473201	11.26483344	12.30366678	38.38657928	708.2207187	27.43600082	-4.616000175	32.052001	4.637333333	20.47666725	20.8486673	3.654666722	513	64	7	46.19102066	185	40	44	178
15	1454	18	24	20	11	77	33	42	4584	1208	1129	0.366409451	11.88483342	13.24699989	38.92970476	748.0357116	28.84399986	-5.184000015	34.02799988	7.482666532	21.5486668	21.92400042	3.713333368	495	58	9	41.75992176	167	45	51	158
15	1470	16	25	15	9	80	33	42	4313	1117	1141	0.336541623	13.15149994	13.39100005	39.33439185	748.3200562	30.00799942	-4.035999775	34.0439992	8.649333169	22.71333313	23.06799952	4.813333402	452	52	8	42.457543	154	40	45	144
16	1409	17	25	23	14	73	33	41	4903	1273	1140	0.199705794	11.07816668	12.16700023	37.36334713	733.8635209	27.68799973	-4.875999928	32.56399965	4.094666779	20.66933298	20.95599969	3.178666691	545	67	8	45.66898428	193	43	48	185
15	1442	17	26	18	14	78	32	41	4445	1164	1135	0.286146253	12.09033335	13.29933347	38.93703371	750.70242	29.10000038	-5.056000233	34.15600061	7.639333407	21.75	22.14933348	3.849999905	487	56	9	41.60779758	164	45	50	154
14	1410	20	27	26	24	69	34	38	3868	890	1192	0.101486295	14.17883336	11.67100009	37.10262	721.2775403	29.97599983	-1.480000019	31.45599985	10.00133338	23.49866676	23.70466677	6.192666752	419	54	6	45.95629058	151	34	37	140
14	1449	20	28	23	16	78	35	35	3624	839	1159	0.243972704	14.49516663	12.87299966	40.26839345	699.0946866	30.19599915	-1.771999955	31.9679991	10.39200012	23.46666654	23.74733321	6.754000013	381	45	7	41.1132826	130	37	38	115
14	1449	20	28	23	16	78	35	35	3430	763	1167	0.126319945	14.49516663	12.87299966	40.26839345	699.0946866	30.19599915	-1.771999955	31.9679991	10.39200012	23.46666654	23.74733321	6.754000013	381	45	7	41.1132826	130	37	38	115
15	1406	20	26	23	18	74	33	40	5737	1526	1084	0.198519722	9.225333295	12.01666665	36.95616481	734.8567804	25.68000031	-6.835999966	32.51600027	2.293999955	18.85399993	19.14599991	1.359999975	629	74	11	42.90174185	214	55	62	205
14	1443	20	25	25	19	71	32	42	5313	1241	1150	0.193423256	12.72349989	10.05099989	37.7403126	601.3404068	26.53199959	-0.099999994	26.63199958	7.287999933	20.78933318	20.78933318	6.203999927	543	76	4	57.13202254	219	29	29	213
14	1443	19	23	24	15	71	32	45	4718	1249	1130	0.194478527	11.26483344	12.30366678	38.38657928	708.2207187	27.43600082	-4.616000175	32.052001	4.637333333	20.47666725	20.8486673	3.654666722	513	64	7	46.19102066	185	40	44	178
15	1465	16	25	13	11	79	32	43	4112	1046	1150	0.311323166	13.58966659	13.54599972	39.90220204	741.5504978	30.38800049	-3.559999943	33.94800043	9.103333317	23.06666676	23.37733332	5.300666792	433	51	7	42.96886492	150	38	42	140
14	1411	21	28	26	20	73	33	39	4622	1198	1136	0.135035068	11.41533338	12.33933332	37.36927166	743.7859511	28.24399948	-4.776000023	33.0199995	7.188666821	21.114	21.41866668	3.396666725	505	60	9	41.84343426	172	46	53	161
14	1414	18	24	24	19	67	32	44	5580	1324	1141	0.173194543	12.79849996	10.63633319	38.2436842	622.3929686	27.0359993	-0.776000023	27.81199932	7.079333345	21.15866661	21.15866661	5.997333204	547	76	4	57.21834227	221	29	29	215
15	1469	17	25	18	9	79	31	42	4292	1106	1145	0.139329493	13.16299989	13.34066625	39.34371424	745.9544882	30.01199913	-3.895999908	33.90799904	8.702000017	22.71866671	23.0733331	4.897333259	448	53	7	43.27223916	155	39	43	145
14	1416	18	24	28	23	66	32	43	5347	1195	1155	0.190195844	12.22983332	10.23499975	37.212769	624.5146069	26.40399933	-1.100000024	27.50399935	6.539333204	20.65933339	20.65933339	5.461999853	591	82	4	57.74028818	239	30	30	233
15	1454	18	28	18	9	79	33	38	4131	1057	1137	0.132823884	13.16600001	13.06799976	39.43746836	730.8579956	29.54400063	-3.592000008	33.13600063	8.846666584	22.55666701	22.88600032	5.098666638	435	50	8	41.77965674	147	40	43	137
15	1447	19	25	28	15	74	33	41	3975	997	1144	0.141520545	13.25966646	13.01133296	39.53370614	724.344313	29.53999901	-3.371999979	32.91199899	9.003999849	22.55933285	22.93666617	5.303999921	421	48	8	41.0967483	142	40	43	130
14	1414	21	27	24	21	72	32	40	5194	1387	1105	0.256519377	10.86216674	12.73966675	38.10164733	742.4057746	27.68799973	-5.748000145	33.43599987	3.731333435	20.51533349	20.86666695	2.852000058	533	63	9	42.60689677	182	47	53	173
14	1433	19	28	24	16	78	31	40	4361	1128	1142	0.346849352	12.06666658	13.12266657	38.68710654	749.8964919	29	-4.920000076	33.92000008	7.650666654	21.73533312	22.12599977	3.870666663	489	58	8	43.10318626	167	42	48	158
13	1366	25	29	22	38	67	34	35	7984	1088	1108	0.297507495	13.04283351	9.379666761	36.42871845	591.6956231	26.22400093	0.476000011	25.74800092	7.622666707	20.81800048	20.86400048	6.488000045	848	128	2	68.7923401	376	25	30	370
14	1435	23	27	22	21	74	32	40	5050	1349	1114	0.14460735	10.66183327	12.49100014	37.63256257	744.073005	27.50399971	-5.688000202	33.19199991	6.464666675	20.41266632	20.70466646	2.700666587	548	65	10	41.78529803	185	50	57	176
14	1433	19	28	24	16	78	31	40	4379	1137	1139	0.141851187	12.06666658	13.12266657	38.68710654	749.8964919	29	-4.920000076	33.92000008	7.650666654	21.73533312	22.12599977	3.870666663	489	58	8	43.10318626	167	42	48	158
14	1480	17	29	14	10	80	34	35	3616	849	1148	0.562153757	14.64850007	12.73033328	40.54246179	689.0884901	30.14800072	-1.251999974	31.40000069	10.60466671	23.71133375	23.71133375	7.0033333	379	44	6	41.8042833	129	36	36	116
14	1480	17	29	14	10	80	34	35	3592	839	1149	0.607117832	14.64850007	12.73033328	40.54246179	689.0884901	30.14800072	-1.251999974	31.40000069	10.60466671	23.71133375	23.71133375	7.0033333	379	44	6	41.8042833	129	36	36	116
14	1449	20	28	23	16	78	35	35	3476	781	1165	0.19819729	14.49516663	12.87299966	40.26839345	699.0946866	30.19599915	-1.771999955	31.9679991	10.39200012	23.46666654	23.74733321	6.754000013	381	45	7	41.1132826	130	37	38	115
14	1410	20	27	26	24	69	34	38	4432	1128	1164	0.214381263	12.90283344	11.73233354	36.57667247	738.440685	29.02400017	-3.052000046	32.07600021	8.614666676	22.46733332	22.73266681	4.791333392	470	59	7	44.79860609	165	39	44	154
14	1439	19	29	23	15	77	31	40	4955	1322	1116	0.170361921	12.32550019	13.09233345	38.74388579	747.6479045	29.22399902	-4.56799984	33.79199886	4.9826668	21.95666695	22.33200026	4.136000067	478	57	8	42.85025123	163	42	47	156
14	1416	18	24	28	23	66	32	43	5299	1176	1156	0.183760047	12.22983332	10.23499975	37.212769	624.5146069	26.40399933	-1.100000024	27.50399935	6.539333204	20.65933339	20.65933339	5.461999853	591	82	4	57.74028818	239	30	30	233
14	1416	18	24	28	23	66	32	43	5285	1178	1156	0.190195844	12.22983332	10.23499975	37.212769	624.5146069	26.40399933	-1.100000024	27.50399935	6.539333204	20.65933339	20.65933339	5.461999853	591	82	4	57.74028818	239	30	30	233
14	1439	19	29	23	15	77	31	40	4815	1283	1123	0.161825299	12.32550019	13.09233345	38.74388579	747.6479045	29.22399902	-4.56799984	33.79199886	4.9826668	21.95666695	22.33200026	4.136000067	478	57	8	42.85025123	163	42	47	156
13	1482	21	27	18	14	72	32	40	6149	431	1180	0.273494601	16.25333337	11.77400008	41.48696328	604.4309983	30.1079998	1.728000045	28.37999976	10.42333315	24.03266668	24.23933315	9.511333406	678	115	1	70.54059295	318	18	24	298
14	1443	19	23	24	15	71	32	45	5586	1504	1096	0.222579554	11.26483344	12.30366678	38.38657928	708.2207187	27.43600082	-4.616000175	32.052001	4.637333333	20.47666725	20.8486673	3.654666722	513	64	7	46.19102066	185	40	44	178
14	1433	19	28	24	16	78	31	40	4462	1164	1136	0.269638866	12.06666658	13.12266657	38.68710654	749.8964919	29	-4.920000076	33.92000008	7.650666654	21.73533312	22.12599977	3.870666663	489	58	8	43.10318626	167	42	48	158
14	1411	19	24	27	25	68	32	43	5971	1612	1080	0.21664013	9.683333294	11.51133335	37.12854182	697.8173164	25.43600082	-5.56799984	31.00400066	3.297999978	18.81066672	19.16733313	2.279333393	587	73	9	46.2740011	212	46	51	204
13	1366	25	29	22	38	67	34	35	7899	1043	1110	0.258698702	13.04283351	9.379666761	36.42871845	591.6956231	26.22400093	0.476000011	25.74800092	7.622666707	20.81800048	20.86400048	6.488000045	848	128	2	68.7923401	376	25	30	370
15	1428	17	26	21	14	76	32	40	4746	1265	1134	0.598333657	12.30716661	13.23033326	38.96775912	746.917327	29.29999924	-4.65199995	33.95199919	4.980666608	21.96933333	22.30533314	4.136666705	485	59	7	44.05975054	168	41	45	160
15	1470	16	25	15	9	80	33	42	4347	1129	1139	0.143098548	13.15149994	13.39100005	39.33439185	748.3200562	30.00799942	-4.035999775	34.0439992	8.649333169	22.71333313	23.06799952	4.813333402	452	52	8	42.457543	154	40	45	144
14	1419	21	29	26	21	73	33	37	4212	1046	1157	0.134033889	12.37583341	12.16166676	37.2326312	739.8451622	29.04800034	-3.615999937	32.66400027	8.154666548	22.00866699	22.27066692	4.348666633	465	56	8	42.68144614	161	42	47	149
14	1414	21	27	24	21	72	32	40	5301	1422	1101	0.144010976	10.86216674	12.73966675	38.10164733	742.4057746	27.68799973	-5.748000145	33.43599987	3.731333435	20.51533349	20.86666695	2.852000058	533	63	9	42.60689677	182	47	53	173
15	1480	16	28	17	10	80	31	40	3869	956	1148	0.140675411	13.82783339	12.9803329	39.8560954	715.6894431	29.87599945	-2.691999912	32.56799936	9.612666925	23.01600027	23.33133348	5.922666669	405	47	7	41.64986965	138	38	40	125
14	1411	20	24	24	19	70	33	43	5529	1472	1093	0.196201891	11.2796665	12.8606666	38.75562498	728.2100798	28.02799988	-5.156000137	33.18400002	7.165333271	20.76533318	21.07066631	3.419999957	504	60	8	42.84719131	171	44	50	163
15	1449	17	27	19	11	78	31	42	4305	1114	1141	0.164413989	12.86283335	13.30433351	39.11658727	748.6796798	29.76799965	-4.243999958	34.01199961	8.385333409	22.4526666	22.83666658	4.581333349	460	54	8	42.47752871	158	41	46	148
15	1475	17	26	13	7	80	33	40	4444	1154	1137	0.146642983	13.6066666	13.55333306	39.83462554	742.5053382	30.42000008	-3.604000092	34.02400017	9.151999926	23.09066677	23.39133326	5.284666792	429	51	7	43.10429271	149	38	41	140
15	1475	16	25	12	7	80	33	41	4103	1044	1150	0.311323166	13.5791667	13.51499978	39.79213276	741.9148356	30.34799957	-3.615999937	33.96399951	9.089999897	23.04666694	23.34800021	5.253999951	433	50	7	42.92268527	149	38	42	139
14	1411	20	24	24	19	70	33	43	5063	1345	1113	0.176259086	11.2796665	12.8606666	38.75562498	728.2100798	28.02799988	-5.156000137	33.18400002	7.165333271	20.76533318	21.07066631	3.419999957	504	60	8	42.84719131	171	44	50	163
14	1410	20	27	26	24	69	34	38	4300	1075	1170	0.201419532	12.90283344	11.73233354	36.57667247	738.440685	29.02400017	-3.052000046	32.07600021	8.614666676	22.46733332	22.73266681	4.791333392	470	59	7	44.79860609	165	39	44	154
14	1414	21	27	24	21	72	32	40	5112	1368	1109	0.14844355	10.86216674	12.73966675	38.10164733	742.4057746	27.68799973	-5.748000145	33.43599987	3.731333435	20.51533349	20.86666695	2.852000058	533	63	9	42.60689677	182	47	53	173
14	1411	20	24	24	19	70	33	43	5320	1414	1102	0.196201891	11.2796665	12.8606666	38.75562498	728.2100798	28.02799988	-5.156000137	33.18400002	7.165333271	20.76533318	21.07066631	3.419999957	504	60	8	42.84719131	171	44	50	163
15	1454	18	28	18	9	79	33	38	4251	1104	1132	0.133910209	13.16600001	13.06799976	39.43746836	730.8579956	29.54400063	-3.592000008	33.13600063	8.846666584	22.55666701	22.88600032	5.098666638	435	50	8	41.77965674	147	40	43	137
14	1449	20	28	23	16	78	35	35	3634	845	1158	0.128318876	14.49516663	12.87299966	40.26839345	699.0946866	30.19599915	-1.771999955	31.9679991	10.39200012	23.46666654	23.74733321	6.754000013	381	45	7	41.1132826	130	37	38	115
15	1449	17	27	19	11	78	31	42	4522	1188	1132	0.270625174	12.86283335	13.30433351	39.11658727	748.6796798	29.76799965	-4.243999958	34.01199961	8.385333409	22.4526666	22.83666658	4.581333349	460	54	8	42.47752871	158	41	46	148
15	1449	17	27	19	11	78	31	42	4218	1083	1145	0.373829931	12.86283335	13.30433351	39.11658727	748.6796798	29.76799965	-4.243999958	34.01199961	8.385333409	22.4526666	22.83666658	4.581333349	460	54	8	42.47752871	158	41	46	148
15	1399	19	25	25	22	71	34	41	5592	1322	1139	0.183594555	11.18150007	9.495000139	35.84642166	617.6427782	24.89599991	-1.592000008	26.48799992	5.642000079	19.52866681	19.52866681	4.547333399	631	86	5	57.25392828	253	34	34	247
15	1449	17	27	19	11	78	31	42	4418	1153	1137	0.251300126	12.86283335	13.30433351	39.11658727	748.6796798	29.76799965	-4.243999958	34.01199961	8.385333409	22.4526666	22.83666658	4.581333349	460	54	8	42.47752871	158	41	46	148
14	1419	21	29	26	21	73	33	37	4241	1059	1156	0.134033889	12.37583341	12.16166676	37.2326312	739.8451622	29.04800034	-3.615999937	32.66400027	8.154666548	22.00866699	22.27066692	4.348666633	465	56	8	42.68144614	161	42	47	149
14	1418	20	26	27	20	73	31	42	4987	1317	1124	0.185570672	11.75599996	12.76133331	38.23047659	742.7835917	28.5720005	-4.808000088	33.38000059	4.595999946	21.40133333	21.74600029	3.712666502	499	61	8	44.09803401	174	42	47	165
14	1410	20	27	26	24	69	34	38	4389	1111	1166	0.214381263	12.90283344	11.73233354	36.57667247	738.440685	29.02400017	-3.052000046	32.07600021	8.614666676	22.46733332	22.73266681	4.791333392	470	59	7	44.79860609	165	39	44	154
15	1444	16	26	19	11	78	33	41	5174	1383	1112	0.182834357	12.20849995	13.20099982	38.92263252	746.3976321	29.16399956	-4.751999855	33.91599941	7.840666642	21.84466648	22.19599994	4.032000075	489	59	8	43.47666785	168	42	47	160
15	1399	19	25	25	22	71	34	41	5667	1345	1137	0.180351794	11.18150007	9.495000139	35.84642166	617.6427782	24.89599991	-1.592000008	26.48799992	5.642000079	19.52866681	19.52866681	4.547333399	631	86	5	57.25392828	253	34	34	247
15	1454	18	24	20	11	77	33	42	4614	1219	1128	0.159196571	11.88483342	13.24699989	38.92970476	748.0357116	28.84399986	-5.184000015	34.02799988	7.482666532	21.5486668	21.92400042	3.713333368	495	58	9	41.75992176	167	45	51	158
15	1406	22	26	24	20	74	35	38	6433	1693	1066	0.181045622	9.359166612	11.30699994	36.15232161	716.7297033	25.4279995	-5.84800005	31.27599955	2.715333273	18.79999971	19.05933317	1.769333283	632	76	10	44.84970981	220	51	58	212
14	1410	20	27	26	24	69	34	38	4453	1132	1164	0.211511269	12.90283344	11.73233354	36.57667247	738.440685	29.02400017	-3.052000046	32.07600021	8.614666676	22.46733332	22.73266681	4.791333392	470	59	7	44.79860609	165	39	44	154
14	1433	19	28	24	16	78	31	40	4555	1190	1134	0.279076189	12.06666658	13.12266657	38.68710654	749.8964919	29	-4.920000076	33.92000008	7.650666654	21.73533312	22.12599977	3.870666663	489	58	8	43.10318626	167	42	48	158
15	1420	22	26	28	22	75	34	40	6058	1646	1079	0.180208534	9.905000071	11.65933359	36.93870719	713.8012354	26.10400009	-5.460000038	31.56400013	3.29400002	19.30666685	19.56333351	2.346666714	600	72	9	44.44619199	208	49	56	200
15	1413	19	27	29	21	74	32	40	5403	1411	1113	0.170207694	11.52533336	12.27399993	37.72900444	727.4679555	28.12400055	-4.407999992	32.53200054	4.595999897	21.02200015	21.31133366	3.686666628	510	62	8	44.57097735	178	42	47	170
14	1411	20	24	24	19	70	33	43	4978	1322	1117	0.176259086	11.2796665	12.8606666	38.75562498	728.2100798	28.02799988	-5.156000137	33.18400002	7.165333271	20.76533318	21.07066631	3.419999957	504	60	8	42.84719131	171	44	50	163
14	1444	18	25	23	13	73	32	42	4639	1222	1132	0.194975302	12.62566655	12.65999982	39.03070593	718.0579675	28.78800011	-3.648000002	32.43600011	5.707999848	21.84866635	22.26199977	4.773999912	463	58	6	47.14576057	168	35	37	160
15	1426	19	27	27	19	75	32	40	5328	1410	1112	0.170947224	10.86966671	12.26000011	37.25085144	742.6542537	27.57999992	-5.331999779	32.9119997	3.799999992	20.56466691	20.89000018	2.896000008	547	67	8	44.47195922	191	45	51	183
15	1480	16	28	17	10	80	31	40	3831	940	1150	0.140675411	13.82783339	12.9803329	39.8560954	715.6894431	29.87599945	-2.691999912	32.56799936	9.612666925	23.01600027	23.33133348	5.922666669	405	47	7	41.64986965	138	38	40	125
15	1447	19	25	28	15	74	33	41	3979	999	1143	0.197995126	13.25966646	13.01133296	39.53370614	724.344313	29.53999901	-3.371999979	32.91199899	9.003999849	22.55933285	22.93666617	5.303999921	421	48	8	41.0967483	142	40	43	130
14	1418	20	26	27	20	73	31	42	4904	1290	1128	0.228252664	11.75599996	12.76133331	38.23047659	742.7835917	28.5720005	-4.808000088	33.38000059	4.595999946	21.40133333	21.74600029	3.712666502	499	61	8	44.09803401	174	42	47	165
14	1433	19	28	24	16	78	31	40	4340	1122	1143	0.346849352	12.06666658	13.12266657	38.68710654	749.8964919	29	-4.920000076	33.92000008	7.650666654	21.73533312	22.12599977	3.870666663	489	58	8	43.10318626	167	42	48	158
14	1416	18	24	28	23	66	32	43	5134	1123	1160	0.296588749	12.22983332	10.23499975	37.212769	624.5146069	26.40399933	-1.100000024	27.50399935	6.539333204	20.65933339	20.65933339	5.461999853	591	82	4	57.74028818	239	30	30	233
15	1453	18	27	24	11	78	34	38	4634	1180	1152	0.25770101	12.20533329	12.82333316	38.66176211	733.7855347	28.92399979	-4.243999958	33.16799974	5.127333353	21.75266647	22.0413332	4.242666711	495	61	7	45.8077255	175	39	43	167
15	1480	16	28	17	10	80	31	40	3880	961	1148	0.137307242	13.82783339	12.9803329	39.8560954	715.6894431	29.87599945	-2.691999912	32.56799936	9.612666925	23.01600027	23.33133348	5.922666669	405	47	7	41.64986965	138	38	40	125
15	1447	19	25	28	15	74	33	41	3887	962	1148	0.140675411	13.25966646	13.01133296	39.53370614	724.344313	29.53999901	-3.371999979	32.91199899	9.003999849	22.55933285	22.93666617	5.303999921	421	48	8	41.0967483	142	40	43	130
14	1449	20	28	23	16	78	35	35	3686	858	1155	0.19819729	14.49516663	12.87299966	40.26839345	699.0946866	30.19599915	-1.771999955	31.9679991	10.39200012	23.46666654	23.74733321	6.754000013	381	45	7	41.1132826	130	37	38	115
15	1480	16	28	17	10	80	31	40	3985	1002	1143	0.136492416	13.82783339	12.9803329	39.8560954	715.6894431	29.87599945	-2.691999912	32.56799936	9.612666925	23.01600027	23.33133348	5.922666669	405	47	7	41.64986965	138	38	40	125
15	1449	17	27	19	11	78	31	42	4490	1178	1133	0.270625174	12.86283335	13.30433351	39.11658727	748.6796798	29.76799965	-4.243999958	34.01199961	8.385333409	22.4526666	22.83666658	4.581333349	460	54	8	42.47752871	158	41	46	148
14	1414	21	27	24	21	72	32	40	5665	1532	1084	0.231595442	10.86216674	12.73966675	38.10164733	742.4057746	27.68799973	-5.748000145	33.43599987	3.731333435	20.51533349	20.86666695	2.852000058	533	63	9	42.60689677	182	47	53	173
14	1416	18	24	28	23	66	32	43	5244	1166	1159	0.188652381	12.22983332	10.23499975	37.212769	624.5146069	26.40399933	-1.100000024	27.50399935	6.539333204	20.65933339	20.65933339	5.461999853	591	82	4	57.74028818	239	30	30	233
15	1447	19	25	28	15	74	33	41	3853	947	1149	0.149577186	13.25966646	13.01133296	39.53370614	724.344313	29.53999901	-3.371999979	32.91199899	9.003999849	22.55933285	22.93666617	5.303999921	421	48	8	41.0967483	142	40	43	130
14	1417	22	25	23	22	72	34	40	4873	1288	1123	0.138254896	10.79583332	12.03033341	36.79451064	743.6866794	27.51600075	-5.179999828	32.69600058	6.607333302	20.54133336	20.80933332	2.817333321	541	64	10	41.56014528	182	50	57	173
14	1394	20	28	27	44	66	33	39	4713	1194	1154	0.209452018	12.10316671	11.46699974	36.09607137	735.006726	28.37599945	-3.39199996	31.76799941	4.981333276	21.67400026	21.95200014	4.129333198	497	63	7	45.49835409	175	40	45	166
14	1418	22	26	22	22	71	37	35	6332	1672	1070	0.179867283	8.39800002	10.73733334	35.52585035	700.5860664	23.98800087	-6.236000061	30.22400093	2.012666616	17.67800029	17.88733323	1.05733335	688	82	11	44.5134488	239	57	64	229
14	1443	20	25	25	19	71	32	42	4977	1135	1161	0.200113446	12.72349989	10.05099989	37.7403126	601.3404068	26.53199959	-0.099999994	26.63199958	7.287999933	20.78933318	20.78933318	6.203999927	543	76	4	57.13202254	219	29	29	213
15	1453	17	27	19	9	78	34	38	4266	1085	1147	0.371417314	13.11633324	13.19199976	39.13610976	743.1302626	29.92399979	-3.78399992	33.70799971	8.727333302	22.64266666	23.01333332	4.902666762	442	54	7	43.7788837	155	38	42	145
14	1433	19	28	24	16	78	31	40	4730	1244	1126	0.279076189	12.06666658	13.12266657	38.68710654	749.8964919	29	-4.920000076	33.92000008	7.650666654	21.73533312	22.12599977	3.870666663	489	58	8	43.10318626	167	42	48	158
14	1414	18	24	24	19	67	32	44	5552	1310	1143	0.185611799	12.79849996	10.63633319	38.2436842	622.3929686	27.0359993	-0.776000023	27.81199932	7.079333345	21.15866661	21.15866661	5.997333204	547	76	4	57.21834227	221	29	29	215
15	1420	22	26	28	22	75	34	40	6174	1684	1074	0.161520898	9.905000071	11.65933359	36.93870719	713.8012354	26.10400009	-5.460000038	31.56400013	3.29400002	19.30666685	19.56333351	2.346666714	600	72	9	44.44619199	208	49	56	200
14	1416	18	24	28	23	66	32	43	5149	1150	1162	0.191357359	12.22983332	10.23499975	37.212769	624.5146069	26.40399933	-1.100000024	27.50399935	6.539333204	20.65933339	20.65933339	5.461999853	591	82	4	57.74028818	239	30	30	233
15	1469	17	25	18	9	79	31	42	4268	1097	1146	0.352539986	13.16299989	13.34066625	39.34371424	745.9544882	30.01199913	-3.895999908	33.90799904	8.702000017	22.71866671	23.0733331	4.897333259	448	53	7	43.27223916	155	39	43	145
14	1416	18	24	28	23	66	32	43	5241	1156	1157	0.238601699	12.22983332	10.23499975	37.212769	624.5146069	26.40399933	-1.100000024	27.50399935	6.539333204	20.65933339	20.65933339	5.461999853	591	82	4	57.74028818	239	30	30	233
15	1419	20	26	26	19	73	32	41	4681	1227	1127	0.18346487	12.35050008	12.9936667	38.4155232	754.7553892	29.20400047	-4.619999886	33.82400036	4.88533322	22.03066683	22.42133347	4.028666635	476	57	8	42.73743652	164	42	47	156
14	1414	21	27	24	21	72	32	40	5234	1402	1104	0.31089282	10.86216674	12.73966675	38.10164733	742.4057746	27.68799973	-5.748000145	33.43599987	3.731333435	20.51533349	20.86666695	2.852000058	533	63	9	42.60689677	182	47	53	173
14	1417	22	25	23	22	72	34	40	4892	1295	1122	0.134552136	10.79583332	12.03033341	36.79451064	743.6866794	27.51600075	-5.179999828	32.69600058	6.607333302	20.54133336	20.80933332	2.817333321	541	64	10	41.56014528	182	50	57	173
15	1447	19	25	28	15	74	33	41	3831	938	1150	0.149577186	13.25966646	13.01133296	39.53370614	724.344313	29.53999901	-3.371999979	32.91199899	9.003999849	22.55933285	22.93666617	5.303999921	421	48	8	41.0967483	142	40	43	130
15	1406	22	26	24	20	74	35	38	5754	1504	1099	0.178753302	12.20533329	12.82333316	38.66176211	733.7855347	28.92399979	-4.243999958	33.16799974	5.127333353	21.75266647	22.0413332	4.242666711	495	61	7	45.8077255	175	39	43	167
14	1443	19	23	24	15	71	32	45	5819	1570	1087	0.224341825	11.26483344	12.30366678	38.38657928	708.2207187	27.43600082	-4.616000175	32.052001	4.637333333	20.47666725	20.8486673	3.654666722	513	64	7	46.19102066	185	40	44	178
14	1410	20	27	26	24	69	34	38	4238	1044	1175	0.202404007	12.90283344	11.73233354	36.57667247	738.440685	29.02400017	-3.052000046	32.07600021	8.614666676	22.46733332	22.73266681	4.791333392	470	59	7	44.79860609	165	39	44	154
14	1448	17	27	23	10	74	31	41	4574	1129	1180	0.335997671	13.52533341	12.58666672	39.41215857	704.8479562	29.45599937	-2.480000019	31.93599939	6.676666598	22.60200008	22.87666655	5.747999966	460	61	5	50.43360083	175	31	33	167
14	1411	20	24	24	19	70	33	43	5077	1349	1113	0.176259086	11.2796665	12.8606666	38.75562498	728.2100798	28.02799988	-5.156000137	33.18400002	7.165333271	20.76533318	21.07066631	3.419999957	504	60	8	42.84719131	171	44	50	163
15	1419	20	26	26	19	73	32	41	5030	1345	1110	0.168482423	12.35050008	12.9936667	38.4155232	754.7553892	29.20400047	-4.619999886	33.82400036	4.88533322	22.03066683	22.42133347	4.028666635	476	57	8	42.73743652	164	42	47	156
14	1449	20	28	23	16	78	35	35	3426	762	1167	0.126319945	14.49516663	12.87299966	40.26839345	699.0946866	30.19599915	-1.771999955	31.9679991	10.39200012	23.46666654	23.74733321	6.754000013	381	45	7	41.1132826	130	37	38	115
14	1410	20	27	26	24	69	34	38	4412	1122	1164	0.201419532	12.90283344	11.73233354	36.57667247	738.440685	29.02400017	-3.052000046	32.07600021	8.614666676	22.46733332	22.73266681	4.791333392	470	59	7	44.79860609	165	39	44	154
14	1410	20	27	26	24	69	34	38	4419	1125	1164	0.201419532	12.90283344	11.73233354	36.57667247	738.440685	29.02400017	-3.052000046	32.07600021	8.614666676	22.46733332	22.73266681	4.791333392	470	59	7	44.79860609	165	39	44	154
14	1416	18	24	28	23	66	32	43	5305	1175	1155	0.238601699	12.22983332	10.23499975	37.212769	624.5146069	26.40399933	-1.100000024	27.50399935	6.539333204	20.65933339	20.65933339	5.461999853	591	82	4	57.74028818	239	30	30	233
15	1449	17	27	19	11	78	31	42	4575	1207	1129	0.233201459	12.86283335	13.30433351	39.11658727	748.6796798	29.76799965	-4.243999958	34.01199961	8.385333409	22.4526666	22.83666658	4.581333349	460	54	8	42.47752871	158	41	46	148
14	1411	20	24	24	19	70	33	43	4936	1314	1118	0.182890952	11.2796665	12.8606666	38.75562498	728.2100798	28.02799988	-5.156000137	33.18400002	7.165333271	20.76533318	21.07066631	3.419999957	504	60	8	42.84719131	171	44	50	163
15	1399	19	25	25	22	71	34	41	5616	1331	1139	0.180351794	11.18150007	9.495000139	35.84642166	617.6427782	24.89599991	-1.592000008	26.48799992	5.642000079	19.52866681	19.52866681	4.547333399	631	86	5	57.25392828	253	34	34	247
15	1399	19	25	25	22	71	34	41	6248	1509	1113	0.249659687	11.18150007	9.495000139	35.84642166	617.6427782	24.89599991	-1.592000008	26.48799992	5.642000079	19.52866681	19.52866681	4.547333399	631	86	5	57.25392828	253	34	34	247
14	1433	19	28	24	16	78	31	40	4401	1143	1139	0.158782378	12.06666658	13.12266657	38.68710654	749.8964919	29	-4.920000076	33.92000008	7.650666654	21.73533312	22.12599977	3.870666663	489	58	8	43.10318626	167	42	48	158
14	1410	20	27	26	24	69	34	38	4396	1115	1165	0.201419532	12.90283344	11.73233354	36.57667247	738.440685	29.02400017	-3.052000046	32.07600021	8.614666676	22.46733332	22.73266681	4.791333392	470	59	7	44.79860609	165	39	44	154
14	1345	25	30	23	38	66	34	35	7688	963	1118	0.223326877	13.46083339	9.612333611	37.63049386	574.8596011	26.41200066	0.867999971	25.54400069	8.153333376	20.96800009	21.02733342	7.026000073	833	127	2	68.96374761	371	24	29	362
14	1472	16	28	17	11	80	34	38	3828	934	1152	0.149963394	14.0881666	12.91633326	39.96884907	709.9657784	30	-2.315999985	32.31599998	9.910000026	23.19866657	23.52066676	6.25333331	391	45	7	41.52185903	133	37	39	119
14	1414	21	27	24	21	72	32	40	5581	1510	1088	0.139928162	10.86216674	12.73966675	38.10164733	742.4057746	27.68799973	-5.748000145	33.43599987	3.731333435	20.51533349	20.86666695	2.852000058	533	63	9	42.60689677	182	47	53	173
15	1447	19	25	28	15	74	33	41	3922	973	1147	0.149886459	13.25966646	13.01133296	39.53370614	724.344313	29.53999901	-3.371999979	32.91199899	9.003999849	22.55933285	22.93666617	5.303999921	421	48	8	41.0967483	142	40	43	130
14	1417	22	25	23	22	72	34	40	5110	1370	1111	0.139872462	10.79583332	12.03033341	36.79451064	743.6866794	27.51600075	-5.179999828	32.69600058	6.607333302	20.54133336	20.80933332	2.817333321	541	64	10	41.56014528	182	50	57	173
14	1411	20	24	24	18	69	33	42	5294	1230	1148	0.252589524	12.50099996	9.230666565	35.54631259	613.0601114	25.86400032	-0.103999995	25.96800032	6.694666561	20.63600016	20.63600016	5.789999908	588	81	4	57.51205407	236	30	30	231
15	1442	17	26	18	14	78	32	41	4617	1220	1128	0.159196571	12.09033335	13.29933347	38.93703371	750.70242	29.10000038	-5.056000233	34.15600061	7.639333407	21.75	22.14933348	3.849999905	487	56	9	41.60779758	164	45	50	154
14	1418	20	26	27	20	73	31	42	5086	1347	1119	0.185570672	11.75599996	12.76133331	38.23047659	742.7835917	28.5720005	-4.808000088	33.38000059	4.595999946	21.40133333	21.74600029	3.712666502	499	61	8	44.09803401	174	42	47	165
15	1447	19	25	28	15	74	33	41	3873	956	1148	0.140675411	13.25966646	13.01133296	39.53370614	724.344313	29.53999901	-3.371999979	32.91199899	9.003999849	22.55933285	22.93666617	5.303999921	421	48	8	41.0967483	142	40	43	130
15	1449	17	27	19	11	78	31	42	4532	1192	1131	0.270625174	12.86283335	13.30433351	39.11658727	748.6796798	29.76799965	-4.243999958	34.01199961	8.385333409	22.4526666	22.83666658	4.581333349	460	54	8	42.47752871	158	41	46	148
15	1470	16	25	15	9	80	33	42	4300	1113	1141	0.2230535	13.15149994	13.39100005	39.33439185	748.3200562	30.00799942	-4.035999775	34.0439992	8.649333169	22.71333313	23.06799952	4.813333402	452	52	8	42.457543	154	40	45	144
15	1449	17	27	19	11	78	31	42	4511	1185	1132	0.270625174	12.86283335	13.30433351	39.11658727	748.6796798	29.76799965	-4.243999958	34.01199961	8.385333409	22.4526666	22.83666658	4.581333349	460	54	8	42.47752871	158	41	46	148
15	1449	17	27	19	11	78	31	42	4372	1136	1139	0.200053677	12.86283335	13.30433351	39.11658727	748.6796798	29.76799965	-4.243999958	34.01199961	8.385333409	22.4526666	22.83666658	4.581333349	460	54	8	42.47752871	158	41	46	148
14	1416	18	24	28	23	66	32	43	5166	1133	1160	0.238601699	12.22983332	10.23499975	37.212769	624.5146069	26.40399933	-1.100000024	27.50399935	6.539333204	20.65933339	20.65933339	5.461999853	591	82	4	57.74028818	239	30	30	233
15	1480	16	28	17	10	80	31	40	3915	975	1146	0.141520545	13.82783339	12.9803329	39.8560954	715.6894431	29.87599945	-2.691999912	32.56799936	9.612666925	23.01600027	23.33133348	5.922666669	405	47	7	41.64986965	138	38	40	125
14	1449	20	28	23	16	78	35	35	3595	830	1160	0.243972704	14.49516663	12.87299966	40.26839345	699.0946866	30.19599915	-1.771999955	31.9679991	10.39200012	23.46666654	23.74733321	6.754000013	381	45	7	41.1132826	130	37	38	115
14	1449	20	28	23	16	78	35	35	3626	837	1158	0.19819729	14.49516663	12.87299966	40.26839345	699.0946866	30.19599915	-1.771999955	31.9679991	10.39200012	23.46666654	23.74733321	6.754000013	381	45	7	41.1132826	130	37	38	115
14	1414	21	27	24	21	72	32	40	5651	1531	1085	0.139251381	10.86216674	12.73966675	38.10164733	742.4057746	27.68799973	-5.748000145	33.43599987	3.731333435	20.51533349	20.86666695	2.852000058	533	63	9	42.60689677	182	47	53	173
14	1449	20	28	23	16	78	35	35	3434	765	1167	0.087211616	14.49516663	12.87299966	40.26839345	699.0946866	30.19599915	-1.771999955	31.9679991	10.39200012	23.46666654	23.74733321	6.754000013	381	45	7	41.1132826	130	37	38	115
15	1480	16	28	17	10	80	31	40	3895	967	1147	0.141520545	13.82783339	12.9803329	39.8560954	715.6894431	29.87599945	-2.691999912	32.56799936	9.612666925	23.01600027	23.33133348	5.922666669	405	47	7	41.64986965	138	38	40	125
14	1433	19	28	24	16	78	31	40	4408	1147	1138	0.269638866	12.06666658	13.12266657	38.68710654	749.8964919	29	-4.920000076	33.92000008	7.650666654	21.73533312	22.12599977	3.870666663	489	58	8	43.10318626	167	42	48	158
14	1422	19	28	22	18	76	32	39	4647	1212	1132	0.188390672	12.05183333	13.07833334	38.69787354	746.4959551	28.97599983	-4.820000172	33.796	7.688666552	21.70066659	22.05933364	3.903999915	491	59	8	43.2838799	168	42	48	160
14	1414	21	27	24	21	72	32	40	5268	1412	1102	0.31089282	10.86216674	12.73966675	38.10164733	742.4057746	27.68799973	-5.748000145	33.43599987	3.731333435	20.51533349	20.86666695	2.852000058	533	63	9	42.60689677	182	47	53	173
14	1422	19	28	22	18	76	32	39	4686	1224	1130	0.185215592	12.05183333	13.07833334	38.69787354	746.4959551	28.97599983	-4.820000172	33.796	7.688666552	21.70066659	22.05933364	3.903999915	491	59	8	43.2838799	168	42	48	160
15	1399	19	25	25	22	71	34	41	5771	1376	1133	0.180351794	11.18150007	9.495000139	35.84642166	617.6427782	24.89599991	-1.592000008	26.48799992	5.642000079	19.52866681	19.52866681	4.547333399	631	86	5	57.25392828	253	34	34	247
15	1465	16	25	13	11	79	32	43	4082	1035	1151	0.311323166	13.58966659	13.54599972	39.90220204	741.5504978	30.38800049	-3.559999943	33.94800043	9.103333317	23.06666676	23.37733332	5.300666792	433	51	7	42.96886492	150	38	42	140
14	1439	19	29	23	15	77	31	40	4910	1311	1118	0.161825299	12.32550019	13.09233345	38.74388579	747.6479045	29.22399902	-4.56799984	33.79199886	4.9826668	21.95666695	22.33200026	4.136000067	478	57	8	42.85025123	163	42	47	156
15	1469	17	25	18	9	79	31	42	4537	1184	1135	0.209650174	13.16299989	13.34066625	39.34371424	745.9544882	30.01199913	-3.895999908	33.90799904	8.702000017	22.71866671	23.0733331	4.897333259	448	53	7	43.27223916	155	39	43	145
14	1449	20	28	23	16	78	35	35	3673	862	1156	0.128318876	14.49516663	12.87299966	40.26839345	699.0946866	30.19599915	-1.771999955	31.9679991	10.39200012	23.46666654	23.74733321	6.754000013	381	45	7	41.1132826	130	37	38	115
15	1447	19	25	28	15	74	33	41	3864	952	1149	0.149577186	13.25966646	13.01133296	39.53370614	724.344313	29.53999901	-3.371999979	32.91199899	9.003999849	22.55933285	22.93666617	5.303999921	421	48	8	41.0967483	142	40	43	130
15	1469	17	25	18	9	79	31	42	4371	1137	1142	0.140444085	13.16299989	13.34066625	39.34371424	745.9544882	30.01199913	-3.895999908	33.90799904	8.702000017	22.71866671	23.0733331	4.897333259	448	53	7	43.27223916	155	39	43	145
15	1442	17	26	18	14	78	32	41	4594	1212	1129	0.159196571	12.09033335	13.29933347	38.93703371	750.70242	29.10000038	-5.056000233	34.15600061	7.639333407	21.75	22.14933348	3.849999905	487	56	9	41.60779758	164	45	50	154
14	1411	21	28	26	20	73	33	39	4638	1204	1135	0.135035068	11.41533338	12.33933332	37.36927166	743.7859511	28.24399948	-4.776000023	33.0199995	7.188666821	21.114	21.41866668	3.396666725	505	60	9	41.84343426	172	46	53	161
14	1414	21	27	24	21	72	32	40	5152	1376	1107	0.31089282	10.86216674	12.73966675	38.10164733	742.4057746	27.68799973	-5.748000145	33.43599987	3.731333435	20.51533349	20.86666695	2.852000058	533	63	9	42.60689677	182	47	53	173
14	1430	19	28	25	22	69	34	37	4353	1097	1168	0.209063619	12.90283344	11.73233354	36.57667247	738.440685	29.02400017	-3.052000046	32.07600021	8.614666676	22.46733332	22.73266681	4.791333392	470	59	7	44.79860609	165	39	44	154
14	1433	19	28	24	16	78	31	40	4690	1233	1128	0.209650174	12.06666658	13.12266657	38.68710654	749.8964919	29	-4.920000076	33.92000008	7.650666654	21.73533312	22.12599977	3.870666663	489	58	8	43.10318626	167	42	48	158
15	1447	19	25	28	15	74	33	41	3983	1000	1143	0.141520545	13.25966646	13.01133296	39.53370614	724.344313	29.53999901	-3.371999979	32.91199899	9.003999849	22.55933285	22.93666617	5.303999921	421	48	8	41.0967483	142	40	43	130
15	1406	20	26	23	18	74	33	40	5736	1535	1086	0.183144152	9.225333295	12.01666665	36.95616481	734.8567804	25.68000031	-6.835999966	32.51600027	2.293999955	18.85399993	19.14599991	1.359999975	629	74	11	42.90174185	214	55	62	205
14	1416	18	24	28	23	66	32	43	5268	1168	1159	0.258181661	12.22983332	10.23499975	37.212769	624.5146069	26.40399933	-1.100000024	27.50399935	6.539333204	20.65933339	20.65933339	5.461999853	591	82	4	57.74028818	239	30	30	233
15	1475	16	25	12	7	80	33	41	4040	1022	1153	0.18029137	13.5791667	13.51499978	39.79213276	741.9148356	30.34799957	-3.615999937	33.96399951	9.089999897	23.04666694	23.34800021	5.253999951	433	50	7	42.92268527	149	38	42	139
15	1480	16	28	17	10	80	31	40	3860	951	1149	0.140675411	13.82783339	12.9803329	39.8560954	715.6894431	29.87599945	-2.691999912	32.56799936	9.612666925	23.01600027	23.33133348	5.922666669	405	47	7	41.64986965	138	38	40	125
15	1406	22	26	24	20	74	35	38	5732	1503	1100	0.186744764	12.20533329	12.82333316	38.66176211	733.7855347	28.92399979	-4.243999958	33.16799974	5.127333353	21.75266647	22.0413332	4.242666711	495	61	7	45.8077255	175	39	43	167
14	1433	19	28	24	16	78	31	40	4790	1263	1123	0.144889474	12.06666658	13.12266657	38.68710654	749.8964919	29	-4.920000076	33.92000008	7.650666654	21.73533312	22.12599977	3.870666663	489	58	8	43.10318626	167	42	48	158
15	1470	16	25	15	9	80	33	42	4307	1115	1141	0.391009748	13.15149994	13.39100005	39.33439185	748.3200562	30.00799942	-4.035999775	34.0439992	8.649333169	22.71333313	23.06799952	4.813333402	452	52	8	42.457543	154	40	45	144
14	1411	20	24	24	19	70	33	43	5569	1484	1091	0.181693882	11.2796665	12.8606666	38.75562498	728.2100798	28.02799988	-5.156000137	33.18400002	7.165333271	20.76533318	21.07066631	3.419999957	504	60	8	42.84719131	171	44	50	163
14	1411	20	24	24	19	70	33	43	4953	1319	1117	0.416375011	11.2796665	12.8606666	38.75562498	728.2100798	28.02799988	-5.156000137	33.18400002	7.165333271	20.76533318	21.07066631	3.419999957	504	60	8	42.84719131	171	44	50	163
15	1428	17	26	21	14	76	32	40	4990	1356	1121	0.181602299	12.30716661	13.23033326	38.96775912	746.917327	29.29999924	-4.65199995	33.95199919	4.980666608	21.96933333	22.30533314	4.136666705	485	59	7	44.05975054	168	41	45	160
15	1406	20	26	23	18	74	33	40	5888	1568	1077	0.198519722	9.225333295	12.01666665	36.95616481	734.8567804	25.68000031	-6.835999966	32.51600027	2.293999955	18.85399993	19.14599991	1.359999975	629	74	11	42.90174185	214	55	62	205
13	1443	24	30	27	19	74	33	37	7206	1020	1119	0.262980998	13.19383335	10.40166648	37.99001749	616.9996186	27.06399918	-0.316000015	27.37999919	7.574000036	21.42066669	21.42066669	6.434000015	803	121	3	68.10572605	356	25	25	349
14	1446	18	29	19	9	78	34	36	4412	1137	1152	0.182946458	12.5458333	13.43699989	39.54850359	738.3235921	29.59600067	-4.380000114	33.97600079	8.342666666	22.14533329	22.44599994	4.514666677	459	56	7	44.33047807	160	39	42	151
15	1447	19	25	28	15	74	33	41	3990	1003	1143	0.197995126	13.25966646	13.01133296	39.53370614	724.344313	29.53999901	-3.371999979	32.91199899	9.003999849	22.55933285	22.93666617	5.303999921	421	48	8	41.0967483	142	40	43	130
14	1433	19	28	24	16	78	31	40	4352	1126	1142	0.346849352	12.06666658	13.12266657	38.68710654	749.8964919	29	-4.920000076	33.92000008	7.650666654	21.73533312	22.12599977	3.870666663	489	58	8	43.10318626	167	42	48	158
14	1449	20	28	23	16	78	35	35	3548	807	1161	0.126319945	14.49516663	12.87299966	40.26839345	699.0946866	30.19599915	-1.771999955	31.9679991	10.39200012	23.46666654	23.74733321	6.754000013	381	45	7	41.1132826	130	37	38	115
15	1447	19	25	28	15	74	33	41	3848	945	1149	0.149577186	13.25966646	13.01133296	39.53370614	724.344313	29.53999901	-3.371999979	32.91199899	9.003999849	22.55933285	22.93666617	5.303999921	421	48	8	41.0967483	142	40	43	130
14	1449	20	28	23	16	78	35	35	3611	832	1159	0.19819729	14.49516663	12.87299966	40.26839345	699.0946866	30.19599915	-1.771999955	31.9679991	10.39200012	23.46666654	23.74733321	6.754000013	381	45	7	41.1132826	130	37	38	115
14	1443	19	23	24	15	71	32	45	5873	1585	1085	0.224341825	11.26483344	12.30366678	38.38657928	708.2207187	27.43600082	-4.616000175	32.052001	4.637333333	20.47666725	20.8486673	3.654666722	513	64	7	46.19102066	185	40	44	178
15	1419	20	26	26	19	73	32	41	4492	1163	1136	0.256471634	12.35050008	12.9936667	38.4155232	754.7553892	29.20400047	-4.619999886	33.82400036	4.88533322	22.03066683	22.42133347	4.028666635	476	57	8	42.73743652	164	42	47	156
14	1416	18	24	28	23	66	32	43	5303	1187	1156	0.190195844	12.22983332	10.23499975	37.212769	624.5146069	26.40399933	-1.100000024	27.50399935	6.539333204	20.65933339	20.65933339	5.461999853	591	82	4	57.74028818	239	30	30	233
15	1426	19	27	27	19	75	32	40	4964	1297	1128	0.173667029	10.86966671	12.26000011	37.25085144	742.6542537	27.57999992	-5.331999779	32.9119997	3.799999992	20.56466691	20.89000018	2.896000008	547	67	8	44.47195922	191	45	51	183
14	1416	18	24	28	23	66	32	43	5495	1236	1150	0.183760047	12.22983332	10.23499975	37.212769	624.5146069	26.40399933	-1.100000024	27.50399935	6.539333204	20.65933339	20.65933339	5.461999853	591	82	4	57.74028818	239	30	30	233
14	1417	22	25	23	22	72	34	40	5016	1338	1116	0.134552136	10.79583332	12.03033341	36.79451064	743.6866794	27.51600075	-5.179999828	32.69600058	6.607333302	20.54133336	20.80933332	2.817333321	541	64	10	41.56014528	182	50	57	173
14	1418	20	26	27	20	73	31	42	5039	1330	1122	0.190621808	11.75599996	12.76133331	38.23047659	742.7835917	28.5720005	-4.808000088	33.38000059	4.595999946	21.40133333	21.74600029	3.712666502	499	61	8	44.09803401	174	42	47	165
14	1411	21	28	26	20	73	33	39	4309	1090	1151	0.141200408	11.41533338	12.33933332	37.36927166	743.7859511	28.24399948	-4.776000023	33.0199995	7.188666821	21.114	21.41866668	3.396666725	505	60	9	41.84343426	172	46	53	161
14	1416	18	24	28	23	66	32	43	5230	1142	1156	0.251829058	12.22983332	10.23499975	37.212769	624.5146069	26.40399933	-1.100000024	27.50399935	6.539333204	20.65933339	20.65933339	5.461999853	591	82	4	57.74028818	239	30	30	233
15	1449	17	27	19	11	78	31	42	4529	1191	1131	0.233201459	12.86283335	13.30433351	39.11658727	748.6796798	29.76799965	-4.243999958	34.01199961	8.385333409	22.4526666	22.83666658	4.581333349	460	54	8	42.47752871	158	41	46	148
15	1480	16	28	17	10	80	31	40	3984	1001	1143	0.136492416	13.82783339	12.9803329	39.8560954	715.6894431	29.87599945	-2.691999912	32.56799936	9.612666925	23.01600027	23.33133348	5.922666669	405	47	7	41.64986965	138	38	40	125
15	1480	16	28	17	10	80	31	40	3902	969	1147	0.140675411	13.82783339	12.9803329	39.8560954	715.6894431	29.87599945	-2.691999912	32.56799936	9.612666925	23.01600027	23.33133348	5.922666669	405	47	7	41.64986965	138	38	40	125
15	1480	16	28	17	10	80	31	40	3894	967	1147	0.137307242	13.82783339	12.9803329	39.8560954	715.6894431	29.87599945	-2.691999912	32.56799936	9.612666925	23.01600027	23.33133348	5.922666669	405	47	7	41.64986965	138	38	40	125
14	1414	21	27	24	21	72	32	40	5306	1428	1101	0.143708184	10.86216674	12.73966675	38.10164733	742.4057746	27.68799973	-5.748000145	33.43599987	3.731333435	20.51533349	20.86666695	2.852000058	533	63	9	42.60689677	182	47	53	173
15	1403	21	26	25	21	73	36	37	6465	1716	1059	0.183224857	8.882666687	12.10200012	37.29659695	732.4231614	25.33200073	-7.116000175	32.44800091	2.229999999	18.60599995	18.88000019	1.289333344	665	79	11	43.77462491	229	56	64	221
15	1399	19	25	25	22	71	34	41	6223	1501	1114	0.188562468	11.18150007	9.495000139	35.84642166	617.6427782	24.89599991	-1.592000008	26.48799992	5.642000079	19.52866681	19.52866681	4.547333399	631	86	5	57.25392828	253	34	34	247
15	1480	16	28	17	10	80	31	40	3871	958	1148	0.137307242	13.82783339	12.9803329	39.8560954	715.6894431	29.87599945	-2.691999912	32.56799936	9.612666925	23.01600027	23.33133348	5.922666669	405	47	7	41.64986965	138	38	40	125
14	1410	20	27	26	24	69	34	38	4245	1048	1174	0.202404007	12.90283344	11.73233354	36.57667247	738.440685	29.02400017	-3.052000046	32.07600021	8.614666676	22.46733332	22.73266681	4.791333392	470	59	7	44.79860609	165	39	44	154
14	1439	19	29	23	15	77	31	40	4713	1245	1127	0.232411981	12.32550019	13.09233345	38.74388579	747.6479045	29.22399902	-4.56799984	33.79199886	4.9826668	21.95666695	22.33200026	4.136000067	478	57	8	42.85025123	163	42	47	156
14	1453	18	24	23	16	69	31	44	5401	1229	1149	0.183446184	12.19750005	9.483	36.35562019	604.5422172	25.73600006	-0.34800002	26.08400008	6.703333343	20.31866678	20.31866678	5.649333259	595	82	4	57.76921246	239	30	30	234
14	1410	20	27	26	24	69	34	38	4165	1015	1179	0.202404007	12.90283344	11.73233354	36.57667247	738.440685	29.02400017	-3.052000046	32.07600021	8.614666676	22.46733332	22.73266681	4.791333392	470	59	7	44.79860609	165	39	44	154
15	1399	19	25	25	22	71	34	41	5797	1385	1132	0.179887339	11.18150007	9.495000139	35.84642166	617.6427782	24.89599991	-1.592000008	26.48799992	5.642000079	19.52866681	19.52866681	4.547333399	631	86	5	57.25392828	253	34	34	247
16	1409	17	25	23	14	73	33	41	5030	1318	1134	0.174943119	11.07816668	12.16700023	37.36334713	733.8635209	27.68799973	-4.875999928	32.56399965	4.094666779	20.66933298	20.95599969	3.178666691	545	67	8	45.66898428	193	43	48	185
15	1465	16	25	13	11	79	32	43	4115	1048	1150	0.311323166	13.58966659	13.54599972	39.90220204	741.5504978	30.38800049	-3.559999943	33.94800043	9.103333317	23.06666676	23.37733332	5.300666792	433	51	7	42.96886492	150	38	42	140
15	1449	17	27	19	11	78	31	42	4456	1166	1134	0.143372744	12.86283335	13.30433351	39.11658727	748.6796798	29.76799965	-4.243999958	34.01199961	8.385333409	22.4526666	22.83666658	4.581333349	460	54	8	42.47752871	158	41	46	148
14	1391	22	25	25	28	69	33	40	4624	1207	1134	0.137270704	11.29600006	12.54733344	38.0961055	731.2294532	28.07600021	-4.860000134	32.93600035	7.185333252	20.83466689	21.14533345	3.42266649	505	60	9	41.90191705	172	46	53	160
14	1410	21	29	27	24	71	33	36	3533	750	1210	0.086178452	14.17883336	11.67100009	37.10262	721.2775403	29.97599983	-1.480000019	31.45599985	10.00133338	23.49866676	23.70466677	6.192666752	419	54	6	45.95629058	151	34	37	140
15	1406	20	26	23	18	74	33	40	5571	1480	1092	0.211938128	9.225333295	12.01666665	36.95616481	734.8567804	25.68000031	-6.835999966	32.51600027	2.293999955	18.85399993	19.14599991	1.359999975	629	74	11	42.90174185	214	55	62	205
15	1442	17	26	18	14	78	32	41	4430	1160	1136	0.219935805	12.09033335	13.29933347	38.93703371	750.70242	29.10000038	-5.056000233	34.15600061	7.639333407	21.75	22.14933348	3.849999905	487	56	9	41.60779758	164	45	50	154
15	1454	18	28	18	9	79	33	38	4277	1114	1131	0.132467225	13.16600001	13.06799976	39.43746836	730.8579956	29.54400063	-3.592000008	33.13600063	8.846666584	22.55666701	22.88600032	5.098666638	435	50	8	41.77965674	147	40	43	137
14	1433	19	28	24	16	78	31	40	4475	1168	1136	0.592703521	12.06666658	13.12266657	38.68710654	749.8964919	29	-4.920000076	33.92000008	7.650666654	21.73533312	22.12599977	3.870666663	489	58	8	43.10318626	167	42	48	158
14	1418	20	26	27	20	73	31	42	5056	1335	1121	0.186605453	11.75599996	12.76133331	38.23047659	742.7835917	28.5720005	-4.808000088	33.38000059	4.595999946	21.40133333	21.74600029	3.712666502	499	61	8	44.09803401	174	42	47	165
14	1422	19	28	22	18	76	32	39	4906	1301	1119	0.291926742	12.05183333	13.07833334	38.69787354	746.4959551	28.97599983	-4.820000172	33.796	7.688666552	21.70066659	22.05933364	3.903999915	491	59	8	43.2838799	168	42	48	160
14	1455	18	25	22	15	77	31	43	4135	1059	1137	0.132823884	13.16600001	13.06799976	39.43746836	730.8579956	29.54400063	-3.592000008	33.13600063	8.846666584	22.55666701	22.88600032	5.098666638	435	50	8	41.77965674	147	40	43	137
14	1433	19	28	24	16	78	31	40	4369	1132	1141	0.158782378	12.06666658	13.12266657	38.68710654	749.8964919	29	-4.920000076	33.92000008	7.650666654	21.73533312	22.12599977	3.870666663	489	58	8	43.10318626	167	42	48	158
13	1443	24	30	27	19	74	33	37	7474	1106	1111	0.262980998	13.19383335	10.40166648	37.99001749	616.9996186	27.06399918	-0.316000015	27.37999919	7.574000036	21.42066669	21.42066669	6.434000015	803	121	3	68.10572605	356	25	25	349
15	1406	20	26	23	18	74	33	40	5677	1509	1087	0.198519722	9.225333295	12.01666665	36.95616481	734.8567804	25.68000031	-6.835999966	32.51600027	2.293999955	18.85399993	19.14599991	1.359999975	629	74	11	42.90174185	214	55	62	205
15	1426	19	27	27	19	75	32	40	5598	1499	1098	0.180025324	10.86966671	12.26000011	37.25085144	742.6542537	27.57999992	-5.331999779	32.9119997	3.799999992	20.56466691	20.89000018	2.896000008	547	67	8	44.47195922	191	45	51	183
14	1417	22	25	23	22	72	34	40	4989	1328	1117	0.139979661	10.79583332	12.03033341	36.79451064	743.6866794	27.51600075	-5.179999828	32.69600058	6.607333302	20.54133336	20.80933332	2.817333321	541	64	10	41.56014528	182	50	57	173
15	1426	19	27	27	19	75	32	40	5736	1544	1092	0.176981732	10.86966671	12.26000011	37.25085144	742.6542537	27.57999992	-5.331999779	32.9119997	3.799999992	20.56466691	20.89000018	2.896000008	547	67	8	44.47195922	191	45	51	183
15	1413	19	27	29	21	74	32	40	4734	1214	1144	0.183692187	11.52533336	12.27399993	37.72900444	727.4679555	28.12400055	-4.407999992	32.53200054	4.595999897	21.02200015	21.31133366	3.686666628	510	62	8	44.57097735	178	42	47	170
14	1416	18	24	28	23	66	32	43	5294	1182	1156	0.190195844	12.22983332	10.23499975	37.212769	624.5146069	26.40399933	-1.100000024	27.50399935	6.539333204	20.65933339	20.65933339	5.461999853	591	82	4	57.74028818	239	30	30	233
14	1449	20	28	23	16	78	35	35	3634	842	1158	0.243972704	14.49516663	12.87299966	40.26839345	699.0946866	30.19599915	-1.771999955	31.9679991	10.39200012	23.46666654	23.74733321	6.754000013	381	45	7	41.1132826	130	37	38	115
14	1443	20	25	25	19	71	32	42	5348	1250	1149	0.191170514	12.72349989	10.05099989	37.7403126	601.3404068	26.53199959	-0.099999994	26.63199958	7.287999933	20.78933318	20.78933318	6.203999927	543	76	4	57.13202254	219	29	29	213
14	1416	18	24	28	23	66	32	43	5361	1201	1154	0.190195844	12.22983332	10.23499975	37.212769	624.5146069	26.40399933	-1.100000024	27.50399935	6.539333204	20.65933339	20.65933339	5.461999853	591	82	4	57.74028818	239	30	30	233
15	1428	17	26	21	14	76	32	40	4678	1238	1138	0.598333657	12.30716661	13.23033326	38.96775912	746.917327	29.29999924	-4.65199995	33.95199919	4.980666608	21.96933333	22.30533314	4.136666705	485	59	7	44.05975054	168	41	45	160
14	1392	22	30	25	18	75	34	35	4887	1268	1142	0.176595807	12.5373334	11.77799989	36.41028853	746.0635997	28.95599937	-3.39199996	32.34799933	8.241333326	22.24066687	22.50866683	4.411333362	483	61	8	44.23374382	168	41	46	160
14	1433	19	28	24	16	78	31	40	4515	1177	1135	0.144889474	12.06666658	13.12266657	38.68710654	749.8964919	29	-4.920000076	33.92000008	7.650666654	21.73533312	22.12599977	3.870666663	489	58	8	43.10318626	167	42	48	158
14	1416	18	24	28	23	66	32	43	5602	1261	1144	0.183760047	12.22983332	10.23499975	37.212769	624.5146069	26.40399933	-1.100000024	27.50399935	6.539333204	20.65933339	20.65933339	5.461999853	591	82	4	57.74028818	239	30	30	233
14	1439	19	29	23	15	77	31	40	4794	1276	1123	0.161825299	12.32550019	13.09233345	38.74388579	747.6479045	29.22399902	-4.56799984	33.79199886	4.9826668	21.95666695	22.33200026	4.136000067	478	57	8	42.85025123	163	42	47	156
16	1409	17	25	23	14	73	33	41	4913	1277	1139	0.199705794	11.07816668	12.16700023	37.36334713	733.8635209	27.68799973	-4.875999928	32.56399965	4.094666779	20.66933298	20.95599969	3.178666691	545	67	8	45.66898428	193	43	48	185
14	1411	20	24	24	19	70	33	43	5217	1388	1106	0.176259086	11.2796665	12.8606666	38.75562498	728.2100798	28.02799988	-5.156000137	33.18400002	7.165333271	20.76533318	21.07066631	3.419999957	504	60	8	42.84719131	171	44	50	163
14	1418	20	26	27	20	73	31	42	5060	1337	1121	0.186605453	11.75599996	12.76133331	38.23047659	742.7835917	28.5720005	-4.808000088	33.38000059	4.595999946	21.40133333	21.74600029	3.712666502	499	61	8	44.09803401	174	42	47	165
14	1411	20	24	24	19	70	33	43	4797	1274	1125	0.182890952	11.2796665	12.8606666	38.75562498	728.2100798	28.02799988	-5.156000137	33.18400002	7.165333271	20.76533318	21.07066631	3.419999957	504	60	8	42.84719131	171	44	50	163
14	1410	20	27	26	24	69	34	38	4477	1148	1161	0.214381263	12.90283344	11.73233354	36.57667247	738.440685	29.02400017	-3.052000046	32.07600021	8.614666676	22.46733332	22.73266681	4.791333392	470	59	7	44.79860609	165	39	44	154
15	1480	16	28	17	10	80	31	40	3837	942	1150	0.140675411	13.82783339	12.9803329	39.8560954	715.6894431	29.87599945	-2.691999912	32.56799936	9.612666925	23.01600027	23.33133348	5.922666669	405	47	7	41.64986965	138	38	40	125
14	1416	18	24	28	23	66	32	43	5485	1233	1150	0.183760047	12.22983332	10.23499975	37.212769	624.5146069	26.40399933	-1.100000024	27.50399935	6.539333204	20.65933339	20.65933339	5.461999853	591	82	4	57.74028818	239	30	30	233
15	1480	16	28	17	10	80	31	40	3828	939	1150	0.140675411	13.82783339	12.9803329	39.8560954	715.6894431	29.87599945	-2.691999912	32.56799936	9.612666925	23.01600027	23.33133348	5.922666669	405	47	7	41.64986965	138	38	40	125
14	1411	21	28	26	20	73	33	39	4418	1123	1146	0.135865971	11.41533338	12.33933332	37.36927166	743.7859511	28.24399948	-4.776000023	33.0199995	7.188666821	21.114	21.41866668	3.396666725	505	60	9	41.84343426	172	46	53	161
14	1438	19	28	23	20	73	32	39	4411	1154	1144	0.16517821	11.9763334	13.14533341	38.76307307	746.6959387	29.07600021	-4.835999966	33.91200018	7.69266665	21.67733367	22.01533349	3.896666606	477	57	9	41.73911072	164	44	50	152
14	1449	20	28	23	16	78	35	35	3615	833	1159	0.19819729	14.49516663	12.87299966	40.26839345	699.0946866	30.19599915	-1.771999955	31.9679991	10.39200012	23.46666654	23.74733321	6.754000013	381	45	7	41.1132826	130	37	38	115
14	1414	21	27	24	21	72	32	40	5128	1370	1108	0.14844355	10.86216674	12.73966675	38.10164733	742.4057746	27.68799973	-5.748000145	33.43599987	3.731333435	20.51533349	20.86666695	2.852000058	533	63	9	42.60689677	182	47	53	173
14	1416	18	24	28	23	66	32	43	5287	1157	1154	0.227331281	12.22983332	10.23499975	37.212769	624.5146069	26.40399933	-1.100000024	27.50399935	6.539333204	20.65933339	20.65933339	5.461999853	591	82	4	57.74028818	239	30	30	233
14	1449	20	28	23	16	78	35	35	3679	856	1156	0.19819729	14.49516663	12.87299966	40.26839345	699.0946866	30.19599915	-1.771999955	31.9679991	10.39200012	23.46666654	23.74733321	6.754000013	381	45	7	41.1132826	130	37	38	115
15	1442	17	26	18	14	78	32	41	4560	1202	1130	0.214914978	12.09033335	13.29933347	38.93703371	750.70242	29.10000038	-5.056000233	34.15600061	7.639333407	21.75	22.14933348	3.849999905	487	56	9	41.60779758	164	45	50	154
14	1439	19	29	23	15	77	31	40	4830	1287	1122	0.161825299	12.32550019	13.09233345	38.74388579	747.6479045	29.22399902	-4.56799984	33.79199886	4.9826668	21.95666695	22.33200026	4.136000067	478	57	8	42.85025123	163	42	47	156
14	1414	21	27	24	21	72	32	40	5197	1391	1105	0.31089282	10.86216674	12.73966675	38.10164733	742.4057746	27.68799973	-5.748000145	33.43599987	3.731333435	20.51533349	20.86666695	2.852000058	533	63	9	42.60689677	182	47	53	173
14	1410	20	27	26	24	69	34	38	4488	1146	1162	0.211511269	12.90283344	11.73233354	36.57667247	738.440685	29.02400017	-3.052000046	32.07600021	8.614666676	22.46733332	22.73266681	4.791333392	470	59	7	44.79860609	165	39	44	154
14	1443	20	25	25	19	71	32	42	5382	1260	1147	0.189391524	12.72349989	10.05099989	37.7403126	601.3404068	26.53199959	-0.099999994	26.63199958	7.287999933	20.78933318	20.78933318	6.203999927	543	76	4	57.13202254	219	29	29	213
15	1428	17	26	21	14	76	32	40	4928	1332	1123	0.187956408	12.30716661	13.23033326	38.96775912	746.917327	29.29999924	-4.65199995	33.95199919	4.980666608	21.96933333	22.30533314	4.136666705	485	59	7	44.05975054	168	41	45	160
15	1475	17	26	13	7	80	33	40	4539	1186	1132	0.146642983	13.6066666	13.55333306	39.83462554	742.5053382	30.42000008	-3.604000092	34.02400017	9.151999926	23.09066677	23.39133326	5.284666792	429	51	7	43.10429271	149	38	41	140
15	1449	17	27	19	11	78	31	42	4492	1176	1134	0.295262069	12.86283335	13.30433351	39.11658727	748.6796798	29.76799965	-4.243999958	34.01199961	8.385333409	22.4526666	22.83666658	4.581333349	460	54	8	42.47752871	158	41	46	148
15	1454	18	28	18	9	79	33	38	4268	1111	1131	0.132467225	13.16600001	13.06799976	39.43746836	730.8579956	29.54400063	-3.592000008	33.13600063	8.846666584	22.55666701	22.88600032	5.098666638	435	50	8	41.77965674	147	40	43	137
14	1449	20	28	23	16	78	35	35	3587	822	1160	0.19819729	14.49516663	12.87299966	40.26839345	699.0946866	30.19599915	-1.771999955	31.9679991	10.39200012	23.46666654	23.74733321	6.754000013	381	45	7	41.1132826	130	37	38	115
15	1454	18	24	20	11	77	33	42	4652	1232	1126	0.358844906	11.88483342	13.24699989	38.92970476	748.0357116	28.84399986	-5.184000015	34.02799988	7.482666532	21.5486668	21.92400042	3.713333368	495	58	9	41.75992176	167	45	51	158
14	1414	21	27	24	21	72	32	40	5318	1431	1100	0.153953359	10.86216674	12.73966675	38.10164733	742.4057746	27.68799973	-5.748000145	33.43599987	3.731333435	20.51533349	20.86666695	2.852000058	533	63	9	42.60689677	182	47	53	173
14	1449	20	28	23	16	78	35	35	3654	854	1157	0.128318876	14.49516663	12.87299966	40.26839345	699.0946866	30.19599915	-1.771999955	31.9679991	10.39200012	23.46666654	23.74733321	6.754000013	381	45	7	41.1132826	130	37	38	115
15	1447	19	25	28	15	74	33	41	3916	974	1146	0.141520545	13.25966646	13.01133296	39.53370614	724.344313	29.53999901	-3.371999979	32.91199899	9.003999849	22.55933285	22.93666617	5.303999921	421	48	8	41.0967483	142	40	43	130
14	1414	21	27	24	21	72	32	40	5279	1416	1101	0.144010976	10.86216674	12.73966675	38.10164733	742.4057746	27.68799973	-5.748000145	33.43599987	3.731333435	20.51533349	20.86666695	2.852000058	533	63	9	42.60689677	182	47	53	173
14	1449	20	28	23	16	78	35	35	3469	779	1166	0.126319945	14.49516663	12.87299966	40.26839345	699.0946866	30.19599915	-1.771999955	31.9679991	10.39200012	23.46666654	23.74733321	6.754000013	381	45	7	41.1132826	130	37	38	115
13	1358	28	30	27	34	71	34	35	7777	1186	1097	0.561531246	11.59966676	9.115333706	35.61233728	594.2391288	24.89999962	-0.69599998	25.5959996	6.3240001	19.59066661	19.59066661	5.157333453	867	126	4	66.38984935	373	31	31	369
15	1453	18	27	24	11	78	34	38	5430	1421	1115	0.186744764	12.20533329	12.82333316	38.66176211	733.7855347	28.92399979	-4.243999958	33.16799974	5.127333353	21.75266647	22.0413332	4.242666711	495	61	7	45.8077255	175	39	43	167
14	1410	21	29	27	24	71	33	36	3515	743	1211	0.086178452	14.17883336	11.67100009	37.10262	721.2775403	29.97599983	-1.480000019	31.45599985	10.00133338	23.49866676	23.70466677	6.192666752	419	54	6	45.95629058	151	34	37	140
15	1469	17	25	18	9	79	31	42	4388	1140	1140	0.289241135	13.16299989	13.34066625	39.34371424	745.9544882	30.01199913	-3.895999908	33.90799904	8.702000017	22.71866671	23.0733331	4.897333259	448	53	7	43.27223916	155	39	43	145
15	1470	16	25	15	9	80	33	42	4094	1042	1150	0.141006678	13.15149994	13.39100005	39.33439185	748.3200562	30.00799942	-4.035999775	34.0439992	8.649333169	22.71333313	23.06799952	4.813333402	452	52	8	42.457543	154	40	45	144
15	1420	22	26	28	22	75	34	40	6225	1662	1074	0.167975485	9.905000071	11.65933359	36.93870719	713.8012354	26.10400009	-5.460000038	31.56400013	3.29400002	19.30666685	19.56333351	2.346666714	600	72	9	44.44619199	208	49	56	200
14	1411	21	28	26	20	73	33	39	4651	1214	1133	0.147063047	11.41533338	12.33933332	37.36927166	743.7859511	28.24399948	-4.776000023	33.0199995	7.188666821	21.114	21.41866668	3.396666725	505	60	9	41.84343426	172	46	53	161
15	1449	17	27	19	11	78	31	42	4497	1179	1133	0.295262069	12.86283335	13.30433351	39.11658727	748.6796798	29.76799965	-4.243999958	34.01199961	8.385333409	22.4526666	22.83666658	4.581333349	460	54	8	42.47752871	158	41	46	148
14	1449	20	28	23	16	78	35	35	3515	794	1163	0.126319945	14.49516663	12.87299966	40.26839345	699.0946866	30.19599915	-1.771999955	31.9679991	10.39200012	23.46666654	23.74733321	6.754000013	381	45	7	41.1132826	130	37	38	115
15	1449	17	27	19	11	78	31	42	4221	1084	1145	0.373829931	12.86283335	13.30433351	39.11658727	748.6796798	29.76799965	-4.243999958	34.01199961	8.385333409	22.4526666	22.83666658	4.581333349	460	54	8	42.47752871	158	41	46	148
14	1411	20	24	24	19	70	33	43	4913	1303	1119	0.416375011	11.2796665	12.8606666	38.75562498	728.2100798	28.02799988	-5.156000137	33.18400002	7.165333271	20.76533318	21.07066631	3.419999957	504	60	8	42.84719131	171	44	50	163
14	1433	19	28	24	16	78	31	40	4968	1319	1115	0.330294341	12.06666658	13.12266657	38.68710654	749.8964919	29	-4.920000076	33.92000008	7.650666654	21.73533312	22.12599977	3.870666663	489	58	8	43.10318626	167	42	48	158
13	1458	18	26	17	16	65	29	44	6015	245	1108	0.495028883	17.23100007	7.799333493	36.82404724	491.4424659	28.22400093	7.044000149	21.18000078	12.66666675	23.4326671	23.71333377	11.7640001	654	125	1	76.26036751	329	16	22	307
16	1469	13	24	14	9	79	38	37	4142	1044	1153	0.336264491	13.81966674	13.44933311	39.82863379	738.1116447	30.55200005	-3.21600008	33.76800013	9.426000064	23.23600054	23.55266698	5.548000023	422	51	6	44.72140272	149	35	38	140
15	1454	18	28	18	9	79	33	38	4160	1069	1136	0.132823884	13.16600001	13.06799976	39.43746836	730.8579956	29.54400063	-3.592000008	33.13600063	8.846666584	22.55666701	22.88600032	5.098666638	435	50	8	41.77965674	147	40	43	137
14	1443	20	25	25	19	71	32	42	5448	1281	1145	0.183594555	12.72349989	10.05099989	37.7403126	601.3404068	26.53199959	-0.099999994	26.63199958	7.287999933	20.78933318	20.78933318	6.203999927	543	76	4	57.13202254	219	29	29	213
15	1442	17	26	18	14	78	32	41	4430	1158	1136	0.143098548	12.09033335	13.29933347	38.93703371	750.70242	29.10000038	-5.056000233	34.15600061	7.639333407	21.75	22.14933348	3.849999905	487	56	9	41.60779758	164	45	50	154
14	1425	20	25	25	18	70	32	41	5385	1210	1148	0.258268654	12.97749998	9.606333211	36.70462026	604.3374818	26.5	0.328000009	26.17199999	7.332666665	21.02400001	21.02400001	6.359999985	578	80	4	57.77412591	233	29	29	227
14	1428	19	28	26	16	74	32	39	4537	1180	1138	0.185893998	12.61900009	12.98866675	38.4416554	753.2991795	29.4640007	-4.323999882	33.78800058	5.131333391	22.27533325	22.65200011	4.296000123	471	58	7	44.39463435	165	39	44	157
14	1449	20	28	23	16	78	35	35	3422	760	1167	0.126319945	14.49516663	12.87299966	40.26839345	699.0946866	30.19599915	-1.771999955	31.9679991	10.39200012	23.46666654	23.74733321	6.754000013	381	45	7	41.1132826	130	37	38	115
15	1470	16	25	15	9	80	33	42	4376	1139	1138	0.143098548	13.15149994	13.39100005	39.33439185	748.3200562	30.00799942	-4.035999775	34.0439992	8.649333169	22.71333313	23.06799952	4.813333402	452	52	8	42.457543	154	40	45	144
13	1422	22	25	31	29	65	29	45	7471	1039	1102	0.598962367	14.45749995	9.248333355	37.76679756	550.6768992	27.34399986	2.855999947	24.48799992	9.416666508	21.65666691	21.66533343	8.299333215	735	118	2	70.21026	338	21	27	326
14	1443	19	23	24	15	71	32	45	5774	1557	1089	0.218601719	11.26483344	12.30366678	38.38657928	708.2207187	27.43600082	-4.616000175	32.052001	4.637333333	20.47666725	20.8486673	3.654666722	513	64	7	46.19102066	185	40	44	178
14	1449	20	28	23	16	78	35	35	3640	841	1158	0.19819729	14.49516663	12.87299966	40.26839345	699.0946866	30.19599915	-1.771999955	31.9679991	10.39200012	23.46666654	23.74733321	6.754000013	381	45	7	41.1132826	130	37	38	115
14	1414	21	27	24	21	72	32	40	5198	1396	1105	0.143708184	10.86216674	12.73966675	38.10164733	742.4057746	27.68799973	-5.748000145	33.43599987	3.731333435	20.51533349	20.86666695	2.852000058	533	63	9	42.60689677	182	47	53	173
15	1449	17	27	19	11	78	31	42	4445	1163	1135	0.356560975	12.86283335	13.30433351	39.11658727	748.6796798	29.76799965	-4.243999958	34.01199961	8.385333409	22.4526666	22.83666658	4.581333349	460	54	8	42.47752871	158	41	46	148
14	1439	19	29	23	15	77	31	40	4647	1230	1130	0.250382602	12.32550019	13.09233345	38.74388579	747.6479045	29.22399902	-4.56799984	33.79199886	4.9826668	21.95666695	22.33200026	4.136000067	478	57	8	42.85025123	163	42	47	156
14	1414	21	27	24	21	72	32	40	5275	1413	1102	0.256519377	10.86216674	12.73966675	38.10164733	742.4057746	27.68799973	-5.748000145	33.43599987	3.731333435	20.51533349	20.86666695	2.852000058	533	63	9	42.60689677	182	47	53	173
14	1422	19	28	22	18	76	32	39	4572	1190	1136	0.185893998	13.11633324	13.19199976	39.13610976	743.1302626	29.92399979	-3.78399992	33.70799971	8.727333302	22.64266666	23.01333332	4.902666762	442	54	7	43.7788837	155	38	42	145
15	1449	17	27	19	11	78	31	42	4373	1136	1139	0.200053677	12.86283335	13.30433351	39.11658727	748.6796798	29.76799965	-4.243999958	34.01199961	8.385333409	22.4526666	22.83666658	4.581333349	460	54	8	42.47752871	158	41	46	148
14	1410	20	27	26	24	69	34	38	4050	969	1183	0.273371935	12.90283344	11.73233354	36.57667247	738.440685	29.02400017	-3.052000046	32.07600021	8.614666676	22.46733332	22.73266681	4.791333392	470	59	7	44.79860609	165	39	44	154
15	1454	18	24	20	11	77	33	42	4601	1215	1128	0.366409451	11.88483342	13.24699989	38.92970476	748.0357116	28.84399986	-5.184000015	34.02799988	7.482666532	21.5486668	21.92400042	3.713333368	495	58	9	41.75992176	167	45	51	158
15	1428	17	26	21	14	76	32	40	4911	1326	1124	0.187956408	12.30716661	13.23033326	38.96775912	746.917327	29.29999924	-4.65199995	33.95199919	4.980666608	21.96933333	22.30533314	4.136666705	485	59	7	44.05975054	168	41	45	160
15	1469	17	25	18	9	79	31	42	4270	1098	1146	0.352539986	13.16299989	13.34066625	39.34371424	745.9544882	30.01199913	-3.895999908	33.90799904	8.702000017	22.71866671	23.0733331	4.897333259	448	53	7	43.27223916	155	39	43	145
14	1433	19	28	24	16	78	31	40	4649	1219	1129	0.144889474	12.06666658	13.12266657	38.68710654	749.8964919	29	-4.920000076	33.92000008	7.650666654	21.73533312	22.12599977	3.870666663	489	58	8	43.10318626	167	42	48	158
14	1418	20	26	27	20	73	31	42	5444	1465	1102	0.189794675	11.75599996	12.76133331	38.23047659	742.7835917	28.5720005	-4.808000088	33.38000059	4.595999946	21.40133333	21.74600029	3.712666502	499	61	8	44.09803401	174	42	47	165
14	1448	21	23	25	15	73	31	45	5562	1492	1085	0.140724987	11.01416655	13.17299994	39.07510675	737.8264512	27.87199974	-5.840000153	33.71199989	6.82133323	20.63133287	20.96666622	3.079333385	520	60	10	41.04714797	173	49	55	163
14	1414	21	27	24	21	72	32	40	5551	1500	1089	0.269782811	10.86216674	12.73966675	38.10164733	742.4057746	27.68799973	-5.748000145	33.43599987	3.731333435	20.51533349	20.86666695	2.852000058	533	63	9	42.60689677	182	47	53	173
14	1448	21	23	25	15	73	31	45	5385	1454	1093	0.146177113	11.01416655	13.17299994	39.07510675	737.8264512	27.87199974	-5.840000153	33.71199989	6.82133323	20.63133287	20.96666622	3.079333385	520	60	10	41.04714797	173	49	55	163
13	1417	22	29	21	20	67	33	37	7237	805	1132	0.23017329	15.1856668	9.745333354	37.77846807	592.01803	28.21999931	2.424000025	25.79599929	9.525333524	22.78400024	22.95933374	8.538666646	738	121	1	70.92203145	342	19	24	328
14	1414	18	24	24	19	67	32	44	5592	1321	1141	0.185611799	12.79849996	10.63633319	38.2436842	622.3929686	27.0359993	-0.776000023	27.81199932	7.079333345	21.15866661	21.15866661	5.997333204	547	76	4	57.21834227	221	29	29	215
15	1420	22	26	28	22	75	34	40	6221	1691	1072	0.155560344	9.905000071	11.65933359	36.93870719	713.8012354	26.10400009	-5.460000038	31.56400013	3.29400002	19.30666685	19.56333351	2.346666714	600	72	9	44.44619199	208	49	56	200
14	1416	18	24	28	23	66	32	43	5127	1118	1161	0.251829058	12.22983332	10.23499975	37.212769	624.5146069	26.40399933	-1.100000024	27.50399935	6.539333204	20.65933339	20.65933339	5.461999853	591	82	4	57.74028818	239	30	30	233
15	1475	16	25	12	7	80	33	41	4097	1042	1150	0.141251117	13.5791667	13.51499978	39.79213276	741.9148356	30.34799957	-3.615999937	33.96399951	9.089999897	23.04666694	23.34800021	5.253999951	433	50	7	42.92268527	149	38	42	139
15	1428	17	26	21	14	76	32	40	4973	1351	1121	0.628318965	12.30716661	13.23033326	38.96775912	746.917327	29.29999924	-4.65199995	33.95199919	4.980666608	21.96933333	22.30533314	4.136666705	485	59	7	44.05975054	168	41	45	160
13	1358	28	30	27	34	71	34	35	8170	1372	1091	0.553382933	11.59966676	9.115333706	35.61233728	594.2391288	24.89999962	-0.69599998	25.5959996	6.3240001	19.59066661	19.59066661	5.157333453	867	126	4	66.38984935	373	31	31	369
14	1411	20	24	24	19	70	33	43	4845	1286	1123	0.182890952	11.2796665	12.8606666	38.75562498	728.2100798	28.02799988	-5.156000137	33.18400002	7.165333271	20.76533318	21.07066631	3.419999957	504	60	8	42.84719131	171	44	50	163
15	1428	17	26	21	14	76	32	40	4945	1339	1123	0.628318965	12.30716661	13.23033326	38.96775912	746.917327	29.29999924	-4.65199995	33.95199919	4.980666608	21.96933333	22.30533314	4.136666705	485	59	7	44.05975054	168	41	45	160
14	1418	22	26	22	22	71	37	35	6787	1788	1050	0.175879002	8.39800002	10.73733334	35.52585035	700.5860664	23.98800087	-6.236000061	30.22400093	2.012666616	17.67800029	17.88733323	1.05733335	688	82	11	44.5134488	239	57	64	229
14	1449	20	28	23	16	78	35	35	3526	799	1163	0.126319945	14.49516663	12.87299966	40.26839345	699.0946866	30.19599915	-1.771999955	31.9679991	10.39200012	23.46666654	23.74733321	6.754000013	381	45	7	41.1132826	130	37	38	115
15	1426	19	27	27	19	75	32	40	5583	1494	1099	0.180025324	10.86966671	12.26000011	37.25085144	742.6542537	27.57999992	-5.331999779	32.9119997	3.799999992	20.56466691	20.89000018	2.896000008	547	67	8	44.47195922	191	45	51	183
15	1413	19	27	29	21	74	32	40	5729	1493	1099	0.181045622	11.52533336	12.27399993	37.72900444	727.4679555	28.12400055	-4.407999992	32.53200054	4.595999897	21.02200015	21.31133366	3.686666628	510	62	8	44.57097735	178	42	47	170
14	1433	19	28	24	16	78	31	40	4591	1200	1132	0.144889474	12.06666658	13.12266657	38.68710654	749.8964919	29	-4.920000076	33.92000008	7.650666654	21.73533312	22.12599977	3.870666663	489	58	8	43.10318626	167	42	48	158
14	1435	23	27	22	21	74	32	40	4985	1325	1117	0.136594325	10.66183327	12.49100014	37.63256257	744.073005	27.50399971	-5.688000202	33.19199991	6.464666675	20.41266632	20.70466646	2.700666587	548	65	10	41.78529803	185	50	57	176
14	1433	19	28	24	16	78	31	40	4511	1182	1134	0.325932473	12.06666658	13.12266657	38.68710654	749.8964919	29	-4.920000076	33.92000008	7.650666654	21.73533312	22.12599977	3.870666663	489	58	8	43.10318626	167	42	48	158
14	1414	21	27	24	21	72	32	40	5148	1375	1107	0.141908124	10.86216674	12.73966675	38.10164733	742.4057746	27.68799973	-5.748000145	33.43599987	3.731333435	20.51533349	20.86666695	2.852000058	533	63	9	42.60689677	182	47	53	173
15	1436	20	26	22	16	76	31	42	6296	1675	1066	0.182439715	11.11583333	13.03833348	38.90181815	735.1629225	27.99600029	-5.519999981	33.51600027	4.178666711	20.7706666	21.04800002	3.271333377	522	63	8	43.48500681	180	45	50	172
14	1411	21	28	26	20	73	33	39	4718	1232	1130	0.134221315	11.41533338	12.33933332	37.36927166	743.7859511	28.24399948	-4.776000023	33.0199995	7.188666821	21.114	21.41866668	3.396666725	505	60	9	41.84343426	172	46	53	161
14	1422	19	28	22	18	76	32	39	4870	1292	1120	0.184743062	12.05183333	13.07833334	38.69787354	746.4959551	28.97599983	-4.820000172	33.796	7.688666552	21.70066659	22.05933364	3.903999915	491	59	8	43.2838799	168	42	48	160
14	1472	16	28	17	11	80	34	38	3838	939	1151	0.149886459	14.0881666	12.91633326	39.96884907	709.9657784	30	-2.315999985	32.31599998	9.910000026	23.19866657	23.52066676	6.25333331	391	45	7	41.52185903	133	37	39	119
14	1449	20	28	23	16	78	35	35	3425	761	1167	0.126319945	14.49516663	12.87299966	40.26839345	699.0946866	30.19599915	-1.771999955	31.9679991	10.39200012	23.46666654	23.74733321	6.754000013	381	45	7	41.1132826	130	37	38	115
13	1417	22	29	21	20	67	33	37	7216	793	1132	0.219957829	15.1856668	9.745333354	37.77846807	592.01803	28.21999931	2.424000025	25.79599929	9.525333524	22.78400024	22.95933374	8.538666646	738	121	1	70.92203145	342	19	24	328
14	1433	19	28	24	16	78	31	40	4696	1233	1127	0.144889474	12.06666658	13.12266657	38.68710654	749.8964919	29	-4.920000076	33.92000008	7.650666654	21.73533312	22.12599977	3.870666663	489	58	8	43.10318626	167	42	48	158
15	1419	20	26	26	19	73	32	41	4572	1190	1132	0.187812597	12.35050008	12.9936667	38.4155232	754.7553892	29.20400047	-4.619999886	33.82400036	4.88533322	22.03066683	22.42133347	4.028666635	476	57	8	42.73743652	164	42	47	156
14	1433	19	28	24	16	78	31	40	4346	1124	1143	0.346849352	12.06666658	13.12266657	38.68710654	749.8964919	29	-4.920000076	33.92000008	7.650666654	21.73533312	22.12599977	3.870666663	489	58	8	43.10318626	167	42	48	158
14	1439	19	29	23	15	77	31	40	4840	1290	1121	0.161825299	12.32550019	13.09233345	38.74388579	747.6479045	29.22399902	-4.56799984	33.79199886	4.9826668	21.95666695	22.33200026	4.136000067	478	57	8	42.85025123	163	42	47	156
14	1443	19	23	24	15	71	32	45	5508	1482	1099	0.222579554	11.26483344	12.30366678	38.38657928	708.2207187	27.43600082	-4.616000175	32.052001	4.637333333	20.47666725	20.8486673	3.654666722	513	64	7	46.19102066	185	40	44	178
14	1414	18	24	24	19	67	32	44	5541	1310	1142	0.180351794	12.79849996	10.63633319	38.2436842	622.3929686	27.0359993	-0.776000023	27.81199932	7.079333345	21.15866661	21.15866661	5.997333204	547	76	4	57.21834227	221	29	29	215
15	1467	16	27	17	8	80	33	39	3659	867	1146	0.366965681	14.04866673	12.68666646	39.92028559	704.4044502	29.74799919	-2.032000065	31.77999926	9.895333409	23.09800021	23.36066691	6.271333347	410	47	7	41.96484734	138	38	39	128
15	1420	22	26	28	22	75	34	40	6216	1695	1073	0.155560344	9.905000071	11.65933359	36.93870719	713.8012354	26.10400009	-5.460000038	31.56400013	3.29400002	19.30666685	19.56333351	2.346666714	600	72	9	44.44619199	208	49	56	200
14	1433	19	28	24	16	78	31	40	4745	1249	1125	0.279076189	12.06666658	13.12266657	38.68710654	749.8964919	29	-4.920000076	33.92000008	7.650666654	21.73533312	22.12599977	3.870666663	489	58	8	43.10318626	167	42	48	158
15	1406	20	26	23	18	74	33	40	5619	1496	1089	0.196201891	9.225333295	12.01666665	36.95616481	734.8567804	25.68000031	-6.835999966	32.51600027	2.293999955	18.85399993	19.14599991	1.359999975	629	74	11	42.90174185	214	55	62	205
15	1413	19	27	29	21	74	32	40	5133	1344	1125	0.183692187	11.52533336	12.27399993	37.72900444	727.4679555	28.12400055	-4.407999992	32.53200054	4.595999897	21.02200015	21.31133366	3.686666628	510	62	8	44.57097735	178	42	47	170
15	1480	16	28	17	10	80	31	40	3931	981	1145	0.141520545	13.82783339	12.9803329	39.8560954	715.6894431	29.87599945	-2.691999912	32.56799936	9.612666925	23.01600027	23.33133348	5.922666669	405	47	7	41.64986965	138	38	40	125
14	1414	21	27	24	21	72	32	40	5590	1514	1088	0.139928162	10.86216674	12.73966675	38.10164733	742.4057746	27.68799973	-5.748000145	33.43599987	3.731333435	20.51533349	20.86666695	2.852000058	533	63	9	42.60689677	182	47	53	173
15	1399	19	25	25	22	71	34	41	5374	1253	1145	0.200113446	12.50099996	9.230666565	35.54631259	613.0601114	25.86400032	-0.103999995	25.96800032	6.694666561	20.63600016	20.63600016	5.789999908	588	81	4	57.51205407	236	30	30	231
14	1411	21	28	26	20	73	33	39	4311	1082	1151	0.141200408	11.41533338	12.33933332	37.36927166	743.7859511	28.24399948	-4.776000023	33.0199995	7.188666821	21.114	21.41866668	3.396666725	505	60	9	41.84343426	172	46	53	161
13	1443	24	30	27	19	74	33	37	7160	998	1121	0.276705474	13.19383335	10.40166648	37.99001749	616.9996186	27.06399918	-0.316000015	27.37999919	7.574000036	21.42066669	21.42066669	6.434000015	803	121	3	68.10572605	356	25	25	349
14	1439	20	29	24	17	75	35	35	3959	873	1200	0.342888713	13.18883323	12.17966653	38.09479184	717.4170486	29.27599907	-2.696000099	31.97199917	6.187333425	22.46933317	22.73333311	5.316666762	463	59	6	47.31774003	168	35	38	158
15	1447	19	25	28	15	74	33	41	3933	981	1145	0.197995126	13.25966646	13.01133296	39.53370614	724.344313	29.53999901	-3.371999979	32.91199899	9.003999849	22.55933285	22.93666617	5.303999921	421	48	8	41.0967483	142	40	43	130
14	1425	20	25	25	18	70	32	41	5251	1168	1154	0.258268654	12.97749998	9.606333211	36.70462026	604.3374818	26.5	0.328000009	26.17199999	7.332666665	21.02400001	21.02400001	6.359999985	578	80	4	57.77412591	233	29	29	227
14	1411	20	24	24	19	70	33	43	5210	1385	1107	0.176259086	11.2796665	12.8606666	38.75562498	728.2100798	28.02799988	-5.156000137	33.18400002	7.165333271	20.76533318	21.07066631	3.419999957	504	60	8	42.84719131	171	44	50	163
14	1410	21	29	27	24	71	33	36	4016	954	1186	0.140808761	14.17883336	11.67100009	37.10262	721.2775403	29.97599983	-1.480000019	31.45599985	10.00133338	23.49866676	23.70466677	6.192666752	419	54	6	45.95629058	151	34	37	140
15	1465	16	25	13	11	79	32	43	4075	1032	1152	0.187231243	13.58966659	13.54599972	39.90220204	741.5504978	30.38800049	-3.559999943	33.94800043	9.103333317	23.06666676	23.37733332	5.300666792	433	51	7	42.96886492	150	38	42	140
14	1418	20	26	27	20	73	31	42	5380	1442	1106	0.189794675	11.75599996	12.76133331	38.23047659	742.7835917	28.5720005	-4.808000088	33.38000059	4.595999946	21.40133333	21.74600029	3.712666502	499	61	8	44.09803401	174	42	47	165
14	1430	19	28	25	22	69	34	37	4361	1101	1167	0.209063619	12.90283344	11.73233354	36.57667247	738.440685	29.02400017	-3.052000046	32.07600021	8.614666676	22.46733332	22.73266681	4.791333392	470	59	7	44.79860609	165	39	44	154
14	1433	19	28	24	16	78	31	40	4543	1186	1134	0.144889474	12.06666658	13.12266657	38.68710654	749.8964919	29	-4.920000076	33.92000008	7.650666654	21.73533312	22.12599977	3.870666663	489	58	8	43.10318626	167	42	48	158
15	1447	19	25	28	15	74	33	41	3978	998	1143	0.141520545	13.25966646	13.01133296	39.53370614	724.344313	29.53999901	-3.371999979	32.91199899	9.003999849	22.55933285	22.93666617	5.303999921	421	48	8	41.0967483	142	40	43	130
14	1443	19	23	24	15	71	32	45	5524	1487	1098	0.228473201	11.26483344	12.30366678	38.38657928	708.2207187	27.43600082	-4.616000175	32.052001	4.637333333	20.47666725	20.8486673	3.654666722	513	64	7	46.19102066	185	40	44	178
14	1439	19	29	23	15	77	31	40	4803	1278	1123	0.179532126	12.32550019	13.09233345	38.74388579	747.6479045	29.22399902	-4.56799984	33.79199886	4.9826668	21.95666695	22.33200026	4.136000067	478	57	8	42.85025123	163	42	47	156
14	1418	20	26	27	20	73	31	42	5330	1429	1108	0.192428038	11.75599996	12.76133331	38.23047659	742.7835917	28.5720005	-4.808000088	33.38000059	4.595999946	21.40133333	21.74600029	3.712666502	499	61	8	44.09803401	174	42	47	165
15	1453	17	27	19	9	78	34	38	4299	1097	1146	0.371417314	13.11633324	13.19199976	39.13610976	743.1302626	29.92399979	-3.78399992	33.70799971	8.727333302	22.64266666	23.01333332	4.902666762	442	54	7	43.7788837	155	38	42	145
14	1411	21	28	26	20	73	33	39	4309	1084	1151	0.141200408	11.41533338	12.33933332	37.36927166	743.7859511	28.24399948	-4.776000023	33.0199995	7.188666821	21.114	21.41866668	3.396666725	505	60	9	41.84343426	172	46	53	161
15	1426	19	27	27	19	75	32	40	4991	1306	1126	0.17320475	10.86966671	12.26000011	37.25085144	742.6542537	27.57999992	-5.331999779	32.9119997	3.799999992	20.56466691	20.89000018	2.896000008	547	67	8	44.47195922	191	45	51	183
14	1422	19	28	22	18	76	32	39	4847	1286	1121	0.184743062	12.05183333	13.07833334	38.69787354	746.4959551	28.97599983	-4.820000172	33.796	7.688666552	21.70066659	22.05933364	3.903999915	491	59	8	43.2838799	168	42	48	160
13	1443	24	30	27	19	74	33	37	7184	1014	1120	0.272417516	13.19383335	10.40166648	37.99001749	616.9996186	27.06399918	-0.316000015	27.37999919	7.574000036	21.42066669	21.42066669	6.434000015	803	121	3	68.10572605	356	25	25	349
14	1448	21	23	25	15	73	31	45	5578	1502	1085	0.146177113	11.01416655	13.17299994	39.07510675	737.8264512	27.87199974	-5.840000153	33.71199989	6.82133323	20.63133287	20.96666622	3.079333385	520	60	10	41.04714797	173	49	55	163
14	1425	20	25	25	18	70	32	41	5113	1106	1160	0.251829058	12.97749998	9.606333211	36.70462026	604.3374818	26.5	0.328000009	26.17199999	7.332666665	21.02400001	21.02400001	6.359999985	578	80	4	57.77412591	233	29	29	227
14	1449	20	28	23	16	78	35	35	3442	768	1167	0.126319945	14.49516663	12.87299966	40.26839345	699.0946866	30.19599915	-1.771999955	31.9679991	10.39200012	23.46666654	23.74733321	6.754000013	381	45	7	41.1132826	130	37	38	115
14	1414	21	27	24	21	72	32	40	5158	1379	1107	0.141908124	10.86216674	12.73966675	38.10164733	742.4057746	27.68799973	-5.748000145	33.43599987	3.731333435	20.51533349	20.86666695	2.852000058	533	63	9	42.60689677	182	47	53	173
14	1455	18	25	22	15	77	31	43	4281	1115	1131	0.132467225	12.85700004	13.23066662	39.46154458	735.8074096	29.47599983	-4.052000046	33.52799988	8.518000131	22.31666692	22.68933344	4.765999918	438	50	8	41.24134436	148	41	45	137
14	1449	20	28	23	16	78	35	35	3646	844	1157	0.19819729	14.49516663	12.87299966	40.26839345	699.0946866	30.19599915	-1.771999955	31.9679991	10.39200012	23.46666654	23.74733321	6.754000013	381	45	7	41.1132826	130	37	38	115
14	1411	20	24	24	19	70	33	43	4967	1319	1117	0.176259086	11.2796665	12.8606666	38.75562498	728.2100798	28.02799988	-5.156000137	33.18400002	7.165333271	20.76533318	21.07066631	3.419999957	504	60	8	42.84719131	171	44	50	163
14	1410	21	29	27	24	71	33	36	3533	754	1211	0.144285962	14.17883336	11.67100009	37.10262	721.2775403	29.97599983	-1.480000019	31.45599985	10.00133338	23.49866676	23.70466677	6.192666752	419	54	6	45.95629058	151	34	37	140
15	1454	18	28	18	9	79	33	38	4256	1106	1132	0.133910209	13.16600001	13.06799976	39.43746836	730.8579956	29.54400063	-3.592000008	33.13600063	8.846666584	22.55666701	22.88600032	5.098666638	435	50	8	41.77965674	147	40	43	137
14	1414	18	24	24	19	67	32	44	5752	1370	1134	0.187929899	12.79849996	10.63633319	38.2436842	622.3929686	27.0359993	-0.776000023	27.81199932	7.079333345	21.15866661	21.15866661	5.997333204	547	76	4	57.21834227	221	29	29	215
14	1414	21	27	24	21	72	32	40	5540	1497	1090	0.269782811	10.86216674	12.73966675	38.10164733	742.4057746	27.68799973	-5.748000145	33.43599987	3.731333435	20.51533349	20.86666695	2.852000058	533	63	9	42.60689677	182	47	53	173
14	1410	21	29	27	24	71	33	36	3518	744	1211	0.086178452	14.17883336	11.67100009	37.10262	721.2775403	29.97599983	-1.480000019	31.45599985	10.00133338	23.49866676	23.70466677	6.192666752	419	54	6	45.95629058	151	34	37	140
14	1425	20	25	25	18	70	32	41	5053	1088	1162	0.251829058	12.97749998	9.606333211	36.70462026	604.3374818	26.5	0.328000009	26.17199999	7.332666665	21.02400001	21.02400001	6.359999985	578	80	4	57.77412591	233	29	29	227
14	1418	20	26	27	20	73	31	42	5042	1336	1122	0.186293349	11.75599996	12.76133331	38.23047659	742.7835917	28.5720005	-4.808000088	33.38000059	4.595999946	21.40133333	21.74600029	3.712666502	499	61	8	44.09803401	174	42	47	165
14	1394	22	26	26	21	72	33	40	5608	1501	1100	0.177342594	9.735500095	11.83700014	36.83866542	728.1144784	26.1760006	-5.955999851	32.13200045	2.970666607	19.32733377	19.60533349	2.034666657	607	73	10	44.07134511	210	51	57	201
14	1345	25	30	23	38	66	34	35	7616	938	1120	0.223326877	13.46083339	9.612333611	37.63049386	574.8596011	26.41200066	0.867999971	25.54400069	8.153333376	20.96800009	21.02733342	7.026000073	833	127	2	68.96374761	371	24	29	362
15	1444	16	26	19	11	78	33	41	4958	1323	1122	0.184163794	12.20849995	13.20099982	38.92263252	746.3976321	29.16399956	-4.751999855	33.91599941	7.840666642	21.84466648	22.19599994	4.032000075	489	59	8	43.47666785	168	42	47	160
15	1399	19	25	25	22	71	34	41	5724	1362	1134	0.180351794	11.18150007	9.495000139	35.84642166	617.6427782	24.89599991	-1.592000008	26.48799992	5.642000079	19.52866681	19.52866681	4.547333399	631	86	5	57.25392828	253	34	34	247
15	1406	20	26	23	18	74	33	40	5594	1489	1090	0.196201891	9.225333295	12.01666665	36.95616481	734.8567804	25.68000031	-6.835999966	32.51600027	2.293999955	18.85399993	19.14599991	1.359999975	629	74	11	42.90174185	214	55	62	205
14	1414	21	27	24	21	72	32	40	5253	1405	1103	0.256519377	10.86216674	12.73966675	38.10164733	742.4057746	27.68799973	-5.748000145	33.43599987	3.731333435	20.51533349	20.86666695	2.852000058	533	63	9	42.60689677	182	47	53	173
14	1433	19	28	24	16	78	31	40	4404	1144	1139	0.158782378	12.06666658	13.12266657	38.68710654	749.8964919	29	-4.920000076	33.92000008	7.650666654	21.73533312	22.12599977	3.870666663	489	58	8	43.10318626	167	42	48	158
14	1433	19	28	24	16	78	31	40	4442	1159	1137	0.269638866	12.06666658	13.12266657	38.68710654	749.8964919	29	-4.920000076	33.92000008	7.650666654	21.73533312	22.12599977	3.870666663	489	58	8	43.10318626	167	42	48	158
15	1475	17	26	13	7	80	33	40	4524	1180	1133	0.146642983	13.6066666	13.55333306	39.83462554	742.5053382	30.42000008	-3.604000092	34.02400017	9.151999926	23.09066677	23.39133326	5.284666792	429	51	7	43.10429271	149	38	41	140
14	1410	20	27	26	24	69	34	38	4403	1117	1165	0.214381263	12.90283344	11.73233354	36.57667247	738.440685	29.02400017	-3.052000046	32.07600021	8.614666676	22.46733332	22.73266681	4.791333392	470	59	7	44.79860609	165	39	44	154
14	1411	21	28	26	20	73	33	39	4481	1146	1142	0.14197284	11.41533338	12.33933332	37.36927166	743.7859511	28.24399948	-4.776000023	33.0199995	7.188666821	21.114	21.41866668	3.396666725	505	60	9	41.84343426	172	46	53	161
15	1447	19	25	28	15	74	33	41	3825	936	1151	0.149577186	13.25966646	13.01133296	39.53370614	724.344313	29.53999901	-3.371999979	32.91199899	9.003999849	22.55933285	22.93666617	5.303999921	421	48	8	41.0967483	142	40	43	130
15	1453	18	27	24	11	78	34	38	4982	1273	1135	0.192880824	12.20533329	12.82333316	38.66176211	733.7855347	28.92399979	-4.243999958	33.16799974	5.127333353	21.75266647	22.0413332	4.242666711	495	61	7	45.8077255	175	39	43	167
14	1411	21	28	26	20	73	33	39	4733	1238	1129	0.147063047	11.41533338	12.33933332	37.36927166	743.7859511	28.24399948	-4.776000023	33.0199995	7.188666821	21.114	21.41866668	3.396666725	505	60	9	41.84343426	172	46	53	161
14	1448	21	23	25	15	73	31	45	5491	1482	1089	0.146177113	11.01416655	13.17299994	39.07510675	737.8264512	27.87199974	-5.840000153	33.71199989	6.82133323	20.63133287	20.96666622	3.079333385	520	60	10	41.04714797	173	49	55	163
15	1454	18	24	20	11	77	33	42	4571	1205	1129	0.233201459	12.86283335	13.30433351	39.11658727	748.6796798	29.76799965	-4.243999958	34.01199961	8.385333409	22.4526666	22.83666658	4.581333349	460	54	8	42.47752871	158	41	46	148
14	1439	19	29	23	15	77	31	40	5125	1375	1109	0.143708184	12.32550019	13.09233345	38.74388579	747.6479045	29.22399902	-4.56799984	33.79199886	4.9826668	21.95666695	22.33200026	4.136000067	478	57	8	42.85025123	163	42	47	156
14	1418	22	26	22	22	71	37	35	6659	1774	1054	0.193314493	8.39800002	10.73733334	35.52585035	700.5860664	23.98800087	-6.236000061	30.22400093	2.012666616	17.67800029	17.88733323	1.05733335	688	82	11	44.5134488	239	57	64	229
14	1433	19	28	24	16	78	31	40	4332	1119	1143	0.346849352	12.06666658	13.12266657	38.68710654	749.8964919	29	-4.920000076	33.92000008	7.650666654	21.73533312	22.12599977	3.870666663	489	58	8	43.10318626	167	42	48	158
15	1449	17	27	19	11	78	31	42	4474	1172	1134	0.143372744	12.86283335	13.30433351	39.11658727	748.6796798	29.76799965	-4.243999958	34.01199961	8.385333409	22.4526666	22.83666658	4.581333349	460	54	8	42.47752871	158	41	46	148
15	1420	22	26	28	22	75	34	40	6287	1701	1070	0.174563557	9.905000071	11.65933359	36.93870719	713.8012354	26.10400009	-5.460000038	31.56400013	3.29400002	19.30666685	19.56333351	2.346666714	600	72	9	44.44619199	208	49	56	200
14	1443	20	25	25	19	71	32	42	5431	1274	1145	0.189391524	12.72349989	10.05099989	37.7403126	601.3404068	26.53199959	-0.099999994	26.63199958	7.287999933	20.78933318	20.78933318	6.203999927	543	76	4	57.13202254	219	29	29	213
14	1416	18	24	28	23	66	32	43	5370	1176	1150	0.227331281	12.97749998	9.606333211	36.70462026	604.3374818	26.5	0.328000009	26.17199999	7.332666665	21.02400001	21.02400001	6.359999985	578	80	4	57.77412591	233	29	29	227
14	1410	20	27	26	24	69	34	38	4543	1173	1158	0.210319459	12.90283344	11.73233354	36.57667247	738.440685	29.02400017	-3.052000046	32.07600021	8.614666676	22.46733332	22.73266681	4.791333392	470	59	7	44.79860609	165	39	44	154
14	1410	20	27	26	24	69	34	38	4542	1171	1158	0.210319459	12.90283344	11.73233354	36.57667247	738.440685	29.02400017	-3.052000046	32.07600021	8.614666676	22.46733332	22.73266681	4.791333392	470	59	7	44.79860609	165	39	44	154
14	1449	20	28	23	16	78	35	35	3480	782	1165	0.19819729	14.49516663	12.87299966	40.26839345	699.0946866	30.19599915	-1.771999955	31.9679991	10.39200012	23.46666654	23.74733321	6.754000013	381	45	7	41.1132826	130	37	38	115
14	1433	19	28	24	16	78	31	40	4626	1212	1131	0.144889474	12.06666658	13.12266657	38.68710654	749.8964919	29	-4.920000076	33.92000008	7.650666654	21.73533312	22.12599977	3.870666663	489	58	8	43.10318626	167	42	48	158
14	1345	25	30	23	38	66	34	35	7826	1012	1113	0.232140526	13.46083339	9.612333611	37.63049386	574.8596011	26.41200066	0.867999971	25.54400069	8.153333376	20.96800009	21.02733342	7.026000073	833	127	2	68.96374761	371	24	29	362
14	1449	20	28	23	16	78	35	35	3651	851	1157	0.128318876	14.49516663	12.87299966	40.26839345	699.0946866	30.19599915	-1.771999955	31.9679991	10.39200012	23.46666654	23.74733321	6.754000013	381	45	7	41.1132826	130	37	38	115
15	1480	16	28	17	10	80	31	40	3912	974	1146	0.141520545	13.82783339	12.9803329	39.8560954	715.6894431	29.87599945	-2.691999912	32.56799936	9.612666925	23.01600027	23.33133348	5.922666669	405	47	7	41.64986965	138	38	40	125
15	1406	20	26	23	18	74	33	40	5756	1540	1085	0.183144152	9.225333295	12.01666665	36.95616481	734.8567804	25.68000031	-6.835999966	32.51600027	2.293999955	18.85399993	19.14599991	1.359999975	629	74	11	42.90174185	214	55	62	205
13	1427	24	31	21	19	71	33	35	7197	589	1107	0.226363376	15.76466676	8.832666636	37.35690574	539.7535475	28.2159996	4.572000027	23.64399958	10.69800027	22.62400007	22.93666681	9.717333317	744	126	1	73.63437146	354	17	23	339
14	1414	21	27	24	21	72	32	40	5495	1484	1092	0.139251381	10.86216674	12.73966675	38.10164733	742.4057746	27.68799973	-5.748000145	33.43599987	3.731333435	20.51533349	20.86666695	2.852000058	533	63	9	42.60689677	182	47	53	173
14	1411	21	28	26	20	73	33	39	4815	1267	1125	0.136621997	11.41533338	12.33933332	37.36927166	743.7859511	28.24399948	-4.776000023	33.0199995	7.188666821	21.114	21.41866668	3.396666725	505	60	9	41.84343426	172	46	53	161
15	1406	22	26	24	20	74	35	38	5759	1504	1099	0.178753302	12.20533329	12.82333316	38.66176211	733.7855347	28.92399979	-4.243999958	33.16799974	5.127333353	21.75266647	22.0413332	4.242666711	495	61	7	45.8077255	175	39	43	167
15	1454	18	24	20	11	77	33	42	4627	1223	1127	0.358844906	11.88483342	13.24699989	38.92970476	748.0357116	28.84399986	-5.184000015	34.02799988	7.482666532	21.5486668	21.92400042	3.713333368	495	58	9	41.75992176	167	45	51	158
14	1411	21	28	26	20	73	33	39	4947	1313	1119	0.139979661	11.41533338	12.33933332	37.36927166	743.7859511	28.24399948	-4.776000023	33.0199995	7.188666821	21.114	21.41866668	3.396666725	505	60	9	41.84343426	172	46	53	161
14	1414	18	24	24	19	67	32	44	5799	1386	1132	0.179887339	12.79849996	10.63633319	38.2436842	622.3929686	27.0359993	-0.776000023	27.81199932	7.079333345	21.15866661	21.15866661	5.997333204	547	76	4	57.21834227	221	29	29	215
15	1420	22	26	28	22	75	34	40	6229	1685	1072	0.160825387	9.905000071	11.65933359	36.93870719	713.8012354	26.10400009	-5.460000038	31.56400013	3.29400002	19.30666685	19.56333351	2.346666714	600	72	9	44.44619199	208	49	56	200
14	1433	19	28	24	16	78	31	40	4767	1256	1124	0.144889474	12.06666658	13.12266657	38.68710654	749.8964919	29	-4.920000076	33.92000008	7.650666654	21.73533312	22.12599977	3.870666663	489	58	8	43.10318626	167	42	48	158
14	1422	19	28	22	18	76	32	39	4762	1247	1126	0.183523029	12.05183333	13.07833334	38.69787354	746.4959551	28.97599983	-4.820000172	33.796	7.688666552	21.70066659	22.05933364	3.903999915	491	59	8	43.2838799	168	42	48	160
14	1345	25	30	23	38	66	34	35	7618	929	1120	0.231992304	13.46083339	9.612333611	37.63049386	574.8596011	26.41200066	0.867999971	25.54400069	8.153333376	20.96800009	21.02733342	7.026000073	833	127	2	68.96374761	371	24	29	362
14	1449	20	28	23	16	78	35	35	3663	858	1156	0.128318876	14.49516663	12.87299966	40.26839345	699.0946866	30.19599915	-1.771999955	31.9679991	10.39200012	23.46666654	23.74733321	6.754000013	381	45	7	41.1132826	130	37	38	115
14	1416	18	24	28	23	66	32	43	5420	1213	1152	0.183760047	12.22983332	10.23499975	37.212769	624.5146069	26.40399933	-1.100000024	27.50399935	6.539333204	20.65933339	20.65933339	5.461999853	591	82	4	57.74028818	239	30	30	233
14	1411	21	28	26	20	73	33	39	4298	1092	1151	0.141200408	11.41533338	12.33933332	37.36927166	743.7859511	28.24399948	-4.776000023	33.0199995	7.188666821	21.114	21.41866668	3.396666725	505	60	9	41.84343426	172	46	53	161
14	1414	18	24	24	19	67	32	44	5419	1270	1149	0.193101391	12.79849996	10.63633319	38.2436842	622.3929686	27.0359993	-0.776000023	27.81199932	7.079333345	21.15866661	21.15866661	5.997333204	547	76	4	57.21834227	221	29	29	215
14	1411	21	28	26	20	73	33	39	4502	1155	1142	0.135035068	11.41533338	12.33933332	37.36927166	743.7859511	28.24399948	-4.776000023	33.0199995	7.188666821	21.114	21.41866668	3.396666725	505	60	9	41.84343426	172	46	53	161
15	1470	16	25	15	9	80	33	42	4390	1143	1138	0.391009748	13.15149994	13.39100005	39.33439185	748.3200562	30.00799942	-4.035999775	34.0439992	8.649333169	22.71333313	23.06799952	4.813333402	452	52	8	42.457543	154	40	45	144
15	1426	19	27	27	19	75	32	40	5559	1485	1101	0.180025324	10.86966671	12.26000011	37.25085144	742.6542537	27.57999992	-5.331999779	32.9119997	3.799999992	20.56466691	20.89000018	2.896000008	547	67	8	44.47195922	191	45	51	183
14	1411	20	24	24	19	70	33	43	5517	1469	1093	0.196201891	11.2796665	12.8606666	38.75562498	728.2100798	28.02799988	-5.156000137	33.18400002	7.165333271	20.76533318	21.07066631	3.419999957	504	60	8	42.84719131	171	44	50	163
15	1480	16	28	17	10	80	31	40	3885	963	1147	0.141520545	13.82783339	12.9803329	39.8560954	715.6894431	29.87599945	-2.691999912	32.56799936	9.612666925	23.01600027	23.33133348	5.922666669	405	47	7	41.64986965	138	38	40	125
14	1410	20	27	26	24	69	34	38	4460	1138	1163	0.210319459	12.90283344	11.73233354	36.57667247	738.440685	29.02400017	-3.052000046	32.07600021	8.614666676	22.46733332	22.73266681	4.791333392	470	59	7	44.79860609	165	39	44	154
15	1413	19	27	29	21	74	32	40	5255	1348	1122	0.169775292	11.52533336	12.27399993	37.72900444	727.4679555	28.12400055	-4.407999992	32.53200054	4.595999897	21.02200015	21.31133366	3.686666628	510	62	8	44.57097735	178	42	47	170
15	1480	16	28	17	10	80	31	40	3890	966	1147	0.137307242	13.82783339	12.9803329	39.8560954	715.6894431	29.87599945	-2.691999912	32.56799936	9.612666925	23.01600027	23.33133348	5.922666669	405	47	7	41.64986965	138	38	40	125
15	1480	16	28	17	10	80	31	40	3903	970	1147	0.141520545	13.82783339	12.9803329	39.8560954	715.6894431	29.87599945	-2.691999912	32.56799936	9.612666925	23.01600027	23.33133348	5.922666669	405	47	7	41.64986965	138	38	40	125
15	1480	16	28	17	10	80	31	40	3886	964	1147	0.141520545	13.82783339	12.9803329	39.8560954	715.6894431	29.87599945	-2.691999912	32.56799936	9.612666925	23.01600027	23.33133348	5.922666669	405	47	7	41.64986965	138	38	40	125
14	1411	21	28	26	20	73	33	39	4692	1222	1132	0.134221315	11.41533338	12.33933332	37.36927166	743.7859511	28.24399948	-4.776000023	33.0199995	7.188666821	21.114	21.41866668	3.396666725	505	60	9	41.84343426	172	46	53	161
15	1480	16	28	17	10	80	31	40	3859	954	1148	0.137307242	13.82783339	12.9803329	39.8560954	715.6894431	29.87599945	-2.691999912	32.56799936	9.612666925	23.01600027	23.33133348	5.922666669	405	47	7	41.64986965	138	38	40	125
14	1394	20	28	27	44	66	33	39	4740	1204	1152	0.209452018	12.10316671	11.46699974	36.09607137	735.006726	28.37599945	-3.39199996	31.76799941	4.981333276	21.67400026	21.95200014	4.129333198	497	63	7	45.49835409	175	40	45	166
14	1443	19	23	24	15	71	32	45	5652	1522	1093	0.228473201	11.26483344	12.30366678	38.38657928	708.2207187	27.43600082	-4.616000175	32.052001	4.637333333	20.47666725	20.8486673	3.654666722	513	64	7	46.19102066	185	40	44	178
14	1416	18	24	28	23	66	32	43	5147	1139	1163	0.188652381	12.22983332	10.23499975	37.212769	624.5146069	26.40399933	-1.100000024	27.50399935	6.539333204	20.65933339	20.65933339	5.461999853	591	82	4	57.74028818	239	30	30	233
14	1439	19	29	23	15	77	31	40	4584	1209	1132	0.182089716	12.32550019	13.09233345	38.74388579	747.6479045	29.22399902	-4.56799984	33.79199886	4.9826668	21.95666695	22.33200026	4.136000067	478	57	8	42.85025123	163	42	47	156
15	1420	22	26	28	22	75	34	40	6289	1698	1070	0.174563557	9.905000071	11.65933359	36.93870719	713.8012354	26.10400009	-5.460000038	31.56400013	3.29400002	19.30666685	19.56333351	2.346666714	600	72	9	44.44619199	208	49	56	200
14	1395	23	28	24	21	72	33	38	5227	1364	1128	0.22517401	11.21850001	11.33433336	35.58436866	741.4285693	27.62400055	-4.228000164	31.85200071	4.097333312	20.91266696	21.18400033	3.229333301	548	68	8	44.92417855	191	45	50	182
13	1486	19	27	21	15	72	30	43	6017	612	1149	0.347416371	16.32900012	10.7220002	40.63826738	578.4102434	29.27199936	2.888000011	26.38399935	10.75733336	23.79133336	23.94466686	9.910666704	642	110	2	69.83661632	305	20	26	284
15	1444	16	26	19	11	78	33	41	4987	1336	1121	0.184163794	12.20849995	13.20099982	38.92263252	746.3976321	29.16399956	-4.751999855	33.91599941	7.840666642	21.84466648	22.19599994	4.032000075	489	59	8	43.47666785	168	42	47	160
15	1406	20	26	23	18	74	33	40	5367	1425	1100	0.181844532	9.225333295	12.01666665	36.95616481	734.8567804	25.68000031	-6.835999966	32.51600027	2.293999955	18.85399993	19.14599991	1.359999975	629	74	11	42.90174185	214	55	62	205
13	1358	28	30	27	34	71	34	35	7810	1174	1094	0.598962367	11.59966676	9.115333706	35.61233728	594.2391288	24.89999962	-0.69599998	25.5959996	6.3240001	19.59066661	19.59066661	5.157333453	867	126	4	66.38984935	373	31	31	369
15	1480	16	28	17	10	80	31	40	3882	962	1147	0.137307242	13.82783339	12.9803329	39.8560954	715.6894431	29.87599945	-2.691999912	32.56799936	9.612666925	23.01600027	23.33133348	5.922666669	405	47	7	41.64986965	138	38	40	125
16	1409	17	25	23	14	73	33	41	5484	1475	1113	0.19568722	11.07816668	12.16700023	37.36334713	733.8635209	27.68799973	-4.875999928	32.56399965	4.094666779	20.66933298	20.95599969	3.178666691	545	67	8	45.66898428	193	43	48	185
15	1449	17	27	19	11	78	31	42	4511	1184	1132	0.270625174	12.86283335	13.30433351	39.11658727	748.6796798	29.76799965	-4.243999958	34.01199961	8.385333409	22.4526666	22.83666658	4.581333349	460	54	8	42.47752871	158	41	46	148
15	1454	18	28	18	9	79	33	38	4271	1112	1131	0.197328821	13.16600001	13.06799976	39.43746836	730.8579956	29.54400063	-3.592000008	33.13600063	8.846666584	22.55666701	22.88600032	5.098666638	435	50	8	41.77965674	147	40	43	137
14	1433	19	28	24	16	78	31	40	4533	1182	1135	0.144889474	12.06666658	13.12266657	38.68710654	749.8964919	29	-4.920000076	33.92000008	7.650666654	21.73533312	22.12599977	3.870666663	489	58	8	43.10318626	167	42	48	158
15	1406	20	26	23	18	74	33	40	5564	1475	1093	0.445872158	9.225333295	12.01666665	36.95616481	734.8567804	25.68000031	-6.835999966	32.51600027	2.293999955	18.85399993	19.14599991	1.359999975	629	74	11	42.90174185	214	55	62	205
15	1447	19	25	28	15	74	33	41	3862	951	1149	0.149577186	13.25966646	13.01133296	39.53370614	724.344313	29.53999901	-3.371999979	32.91199899	9.003999849	22.55933285	22.93666617	5.303999921	421	48	8	41.0967483	142	40	43	130
14	1439	19	29	23	15	77	31	40	5004	1337	1114	0.170361921	12.32550019	13.09233345	38.74388579	747.6479045	29.22399902	-4.56799984	33.79199886	4.9826668	21.95666695	22.33200026	4.136000067	478	57	8	42.85025123	163	42	47	156
15	1469	17	25	18	9	79	31	42	4342	1122	1143	0.211886972	13.16299989	13.34066625	39.34371424	745.9544882	30.01199913	-3.895999908	33.90799904	8.702000017	22.71866671	23.0733331	4.897333259	448	53	7	43.27223916	155	39	43	145
14	1422	19	28	22	18	76	32	39	4938	1307	1117	0.291926742	12.05183333	13.07833334	38.69787354	746.4959551	28.97599983	-4.820000172	33.796	7.688666552	21.70066659	22.05933364	3.903999915	491	59	8	43.2838799	168	42	48	160
14	1449	20	28	23	16	78	35	35	3478	781	1165	0.126319945	14.49516663	12.87299966	40.26839345	699.0946866	30.19599915	-1.771999955	31.9679991	10.39200012	23.46666654	23.74733321	6.754000013	381	45	7	41.1132826	130	37	38	115
14	1414	21	27	24	21	72	32	40	5124	1367	1108	0.141908124	10.86216674	12.73966675	38.10164733	742.4057746	27.68799973	-5.748000145	33.43599987	3.731333435	20.51533349	20.86666695	2.852000058	533	63	9	42.60689677	182	47	53	173
13	1399	18	28	18	29	60	29	41	6868	376	1094	0.422109187	15.76716659	7.950999935	35.78951988	523.9324467	27.54400063	5.328000069	22.21600056	10.93199992	22.43066661	22.77466679	9.976666689	749	128	1	74.5750485	358	16	23	345
15	1449	17	27	19	11	78	31	42	4533	1193	1131	0.217759967	12.86283335	13.30433351	39.11658727	748.6796798	29.76799965	-4.243999958	34.01199961	8.385333409	22.4526666	22.83666658	4.581333349	460	54	8	42.47752871	158	41	46	148
16	1409	17	25	23	14	73	33	41	5098	1341	1131	0.174943119	11.07816668	12.16700023	37.36334713	733.8635209	27.68799973	-4.875999928	32.56399965	4.094666779	20.66933298	20.95599969	3.178666691	545	67	8	45.66898428	193	43	48	185
15	1454	18	24	20	11	77	33	42	4555	1200	1130	0.139556214	11.88483342	13.24699989	38.92970476	748.0357116	28.84399986	-5.184000015	34.02799988	7.482666532	21.5486668	21.92400042	3.713333368	495	58	9	41.75992176	167	45	51	158
13	1428	23	29	21	19	71	32	38	7143	1008	1123	0.224111289	13.44266669	10.45466661	38.20033068	616.7443318	27.31200027	-0.056000002	27.36800028	7.794666607	21.62799994	21.62799994	6.679333388	789	120	2	68.35534808	351	24	24	343
15	1453	18	27	24	11	78	34	38	4750	1214	1146	0.25770101	12.20533329	12.82333316	38.66176211	733.7855347	28.92399979	-4.243999958	33.16799974	5.127333353	21.75266647	22.0413332	4.242666711	495	61	7	45.8077255	175	39	43	167
15	1413	19	27	29	21	74	32	40	4946	1259	1136	0.203525767	13.29616668	12.95033356	39.08708559	731.2541913	29.82800102	-3.303999901	33.13200092	9.093999868	22.74066671	23.03666687	5.266000117	442	55	6	46.00021086	157	35	38	149
14	1433	21	24	31	19	67	31	44	5276	1264	1154	0.156548575	12.70000011	10.7673337	37.62696995	657.0069753	27.13199997	-1.483999968	28.61599994	6.596000155	21.53399992	21.53399992	5.583333572	559	77	5	55.6851597	221	32	32	217
14	1411	21	28	26	20	73	33	39	4162	1043	1158	0.155137017	11.41533338	12.33933332	37.36927166	743.7859511	28.24399948	-4.776000023	33.0199995	7.188666821	21.114	21.41866668	3.396666725	505	60	9	41.84343426	172	46	53	161
14	1410	20	27	26	24	69	34	38	4483	1145	1162	0.184434131	12.90283344	11.73233354	36.57667247	738.440685	29.02400017	-3.052000046	32.07600021	8.614666676	22.46733332	22.73266681	4.791333392	470	59	7	44.79860609	165	39	44	154
15	1453	17	27	19	9	78	34	38	4313	1102	1145	0.371417314	13.11633324	13.19199976	39.13610976	743.1302626	29.92399979	-3.78399992	33.70799971	8.727333302	22.64266666	23.01333332	4.902666762	442	54	7	43.7788837	155	38	42	145
15	1467	16	27	17	8	80	33	39	3701	886	1145	0.359635711	14.04866673	12.68666646	39.92028559	704.4044502	29.74799919	-2.032000065	31.77999926	9.895333409	23.09800021	23.36066691	6.271333347	410	47	7	41.96484734	138	38	39	128
15	1406	20	26	23	18	74	33	40	5572	1483	1091	0.196201891	9.225333295	12.01666665	36.95616481	734.8567804	25.68000031	-6.835999966	32.51600027	2.293999955	18.85399993	19.14599991	1.359999975	629	74	11	42.90174185	214	55	62	205
14	1439	19	29	23	15	77	31	40	4695	1237	1128	0.232411981	12.32550019	13.09233345	38.74388579	747.6479045	29.22399902	-4.56799984	33.79199886	4.9826668	21.95666695	22.33200026	4.136000067	478	57	8	42.85025123	163	42	47	156
14	1416	18	24	28	23	66	32	43	5446	1220	1151	0.183760047	12.22983332	10.23499975	37.212769	624.5146069	26.40399933	-1.100000024	27.50399935	6.539333204	20.65933339	20.65933339	5.461999853	591	82	4	57.74028818	239	30	30	233
14	1417	22	25	23	22	72	34	40	4976	1323	1117	0.139979661	10.79583332	12.03033341	36.79451064	743.6866794	27.51600075	-5.179999828	32.69600058	6.607333302	20.54133336	20.80933332	2.817333321	541	64	10	41.56014528	182	50	57	173
15	1428	17	26	21	14	76	32	40	4993	1353	1120	0.184163794	12.30716661	13.23033326	38.96775912	746.917327	29.29999924	-4.65199995	33.95199919	4.980666608	21.96933333	22.30533314	4.136666705	485	59	7	44.05975054	168	41	45	160
13	1366	25	29	22	38	67	34	35	7888	1037	1110	0.258698702	13.04283351	9.379666761	36.42871845	591.6956231	26.22400093	0.476000011	25.74800092	7.622666707	20.81800048	20.86400048	6.488000045	848	128	2	68.7923401	376	25	30	370
15	1428	17	26	21	14	76	32	40	5063	1380	1117	0.184774533	12.30716661	13.23033326	38.96775912	746.917327	29.29999924	-4.65199995	33.95199919	4.980666608	21.96933333	22.30533314	4.136666705	485	59	7	44.05975054	168	41	45	160
14	1443	20	25	25	19	71	32	42	5168	1192	1154	0.199516207	12.72349989	10.05099989	37.7403126	601.3404068	26.53199959	-0.099999994	26.63199958	7.287999933	20.78933318	20.78933318	6.203999927	543	76	4	57.13202254	219	29	29	213
14	1416	18	24	28	23	66	32	43	5143	1138	1163	0.188652381	12.22983332	10.23499975	37.212769	624.5146069	26.40399933	-1.100000024	27.50399935	6.539333204	20.65933339	20.65933339	5.461999853	591	82	4	57.74028818	239	30	30	233
13	1358	28	30	27	34	71	34	35	7699	1179	1102	0.274464995	11.59966676	9.115333706	35.61233728	594.2391288	24.89999962	-0.69599998	25.5959996	6.3240001	19.59066661	19.59066661	5.157333453	867	126	4	66.38984935	373	31	31	369
14	1433	19	28	24	16	78	31	40	4420	1149	1139	0.327296346	12.06666658	13.12266657	38.68710654	749.8964919	29	-4.920000076	33.92000008	7.650666654	21.73533312	22.12599977	3.870666663	489	58	8	43.10318626	167	42	48	158
14	1416	18	24	28	23	66	32	43	5169	1132	1159	0.238601699	12.22983332	10.23499975	37.212769	624.5146069	26.40399933	-1.100000024	27.50399935	6.539333204	20.65933339	20.65933339	5.461999853	591	82	4	57.74028818	239	30	30	233
14	1417	22	25	23	22	72	34	40	4971	1322	1118	0.134552136	10.79583332	12.03033341	36.79451064	743.6866794	27.51600075	-5.179999828	32.69600058	6.607333302	20.54133336	20.80933332	2.817333321	541	64	10	41.56014528	182	50	57	173
15	1420	22	26	28	22	75	34	40	6227	1691	1072	0.160825387	9.905000071	11.65933359	36.93870719	713.8012354	26.10400009	-5.460000038	31.56400013	3.29400002	19.30666685	19.56333351	2.346666714	600	72	9	44.44619199	208	49	56	200
14	1422	19	28	22	18	76	32	39	4941	1313	1118	0.454677194	12.05183333	13.07833334	38.69787354	746.4959551	28.97599983	-4.820000172	33.796	7.688666552	21.70066659	22.05933364	3.903999915	491	59	8	43.2838799	168	42	48	160
14	1394	20	28	27	44	66	33	39	4681	1180	1156	0.209452018	12.10316671	11.46699974	36.09607137	735.006726	28.37599945	-3.39199996	31.76799941	4.981333276	21.67400026	21.95200014	4.129333198	497	63	7	45.49835409	175	40	45	166
14	1449	20	28	23	16	78	35	35	3621	835	1159	0.19819729	14.49516663	12.87299966	40.26839345	699.0946866	30.19599915	-1.771999955	31.9679991	10.39200012	23.46666654	23.74733321	6.754000013	381	45	7	41.1132826	130	37	38	115
15	1442	17	26	18	14	78	32	41	4620	1222	1128	0.214914978	12.09033335	13.29933347	38.93703371	750.70242	29.10000038	-5.056000233	34.15600061	7.639333407	21.75	22.14933348	3.849999905	487	56	9	41.60779758	164	45	50	154
14	1428	19	28	26	16	74	32	39	4553	1186	1137	0.184407383	12.61900009	12.98866675	38.4416554	753.2991795	29.4640007	-4.323999882	33.78800058	5.131333391	22.27533325	22.65200011	4.296000123	471	58	7	44.39463435	165	39	44	157
14	1411	20	24	24	18	69	33	42	5235	1212	1150	0.252589524	12.50099996	9.230666565	35.54631259	613.0601114	25.86400032	-0.103999995	25.96800032	6.694666561	20.63600016	20.63600016	5.789999908	588	81	4	57.51205407	236	30	30	231
14	1411	21	28	26	20	73	33	39	4554	1173	1140	0.135035068	11.41533338	12.33933332	37.36927166	743.7859511	28.24399948	-4.776000023	33.0199995	7.188666821	21.114	21.41866668	3.396666725	505	60	9	41.84343426	172	46	53	161
14	1410	20	27	26	24	69	34	38	4494	1155	1160	0.214381263	12.90283344	11.73233354	36.57667247	738.440685	29.02400017	-3.052000046	32.07600021	8.614666676	22.46733332	22.73266681	4.791333392	470	59	7	44.79860609	165	39	44	154
15	1442	17	26	18	14	78	32	41	4431	1159	1136	0.143098548	12.09033335	13.29933347	38.93703371	750.70242	29.10000038	-5.056000233	34.15600061	7.639333407	21.75	22.14933348	3.849999905	487	56	9	41.60779758	164	45	50	154
14	1411	21	28	26	20	73	33	39	4311	1082	1151	0.141200408	11.41533338	12.33933332	37.36927166	743.7859511	28.24399948	-4.776000023	33.0199995	7.188666821	21.114	21.41866668	3.396666725	505	60	9	41.84343426	172	46	53	161
14	1444	18	25	23	13	73	32	42	4649	1225	1132	0.194478527	12.62566655	12.65999982	39.03070593	718.0579675	28.78800011	-3.648000002	32.43600011	5.707999848	21.84866635	22.26199977	4.773999912	463	58	6	47.14576057	168	35	37	160
15	1406	22	26	24	20	74	35	38	5759	1504	1099	0.178753302	12.20533329	12.82333316	38.66176211	733.7855347	28.92399979	-4.243999958	33.16799974	5.127333353	21.75266647	22.0413332	4.242666711	495	61	7	45.8077255	175	39	43	167
14	1414	21	27	24	21	72	32	40	5186	1388	1106	0.144010976	10.86216674	12.73966675	38.10164733	742.4057746	27.68799973	-5.748000145	33.43599987	3.731333435	20.51533349	20.86666695	2.852000058	533	63	9	42.60689677	182	47	53	173
14	1443	19	23	24	15	71	32	45	6046	1634	1078	0.224341825	9.683333294	11.51133335	37.12854182	697.8173164	25.43600082	-5.56799984	31.00400066	3.297999978	18.81066672	19.16733313	2.279333393	587	73	9	46.2740011	212	46	51	204
15	1463	18	28	18	13	80	32	39	3695	873	1155	0.130576953	14.28233335	12.92199981	40.15537653	705.4526247	30.11599922	-2.063999891	32.17999911	10.13866675	23.33733336	23.62866672	6.478666683	385	45	7	41.31345385	131	37	38	118
15	1480	16	28	17	10	80	31	40	3887	964	1147	0.137307242	13.82783339	12.9803329	39.8560954	715.6894431	29.87599945	-2.691999912	32.56799936	9.612666925	23.01600027	23.33133348	5.922666669	405	47	7	41.64986965	138	38	40	125
14	1414	21	27	24	21	72	32	40	5480	1480	1093	0.139251381	10.86216674	12.73966675	38.10164733	742.4057746	27.68799973	-5.748000145	33.43599987	3.731333435	20.51533349	20.86666695	2.852000058	533	63	9	42.60689677	182	47	53	173
14	1443	19	23	24	15	71	32	45	5532	1489	1098	0.228473201	11.26483344	12.30366678	38.38657928	708.2207187	27.43600082	-4.616000175	32.052001	4.637333333	20.47666725	20.8486673	3.654666722	513	64	7	46.19102066	185	40	44	178
14	1411	20	24	24	19	70	33	43	4817	1279	1124	0.182890952	11.2796665	12.8606666	38.75562498	728.2100798	28.02799988	-5.156000137	33.18400002	7.165333271	20.76533318	21.07066631	3.419999957	504	60	8	42.84719131	171	44	50	163
15	1413	19	27	29	21	74	32	40	5531	1427	1109	0.169766843	11.52533336	12.27399993	37.72900444	727.4679555	28.12400055	-4.407999992	32.53200054	4.595999897	21.02200015	21.31133366	3.686666628	510	62	8	44.57097735	178	42	47	170
14	1449	20	28	23	16	78	35	35	3828	915	1148	0.130391061	14.49516663	12.87299966	40.26839345	699.0946866	30.19599915	-1.771999955	31.9679991	10.39200012	23.46666654	23.74733321	6.754000013	381	45	7	41.1132826	130	37	38	115
14	1410	20	27	26	24	69	34	38	4042	965	1185	0.154179588	12.90283344	11.73233354	36.57667247	738.440685	29.02400017	-3.052000046	32.07600021	8.614666676	22.46733332	22.73266681	4.791333392	470	59	7	44.79860609	165	39	44	154
14	1345	25	30	23	38	66	34	35	7451	847	1123	0.236550793	13.46083339	9.612333611	37.63049386	574.8596011	26.41200066	0.867999971	25.54400069	8.153333376	20.96800009	21.02733342	7.026000073	833	127	2	68.96374761	371	24	29	362
14	1355	22	25	24	33	63	32	42	7173	1020	1122	0.26008141	12.7701666	9.462999885	36.23449216	603.5258661	26.23999977	0.124000013	26.11599976	7.307999919	20.84799989	20.84799989	6.172000001	808	120	3	67.44228209	355	27	27	349
14	1418	20	26	27	20	73	31	42	5013	1324	1123	0.185570672	11.75599996	12.76133331	38.23047659	742.7835917	28.5720005	-4.808000088	33.38000059	4.595999946	21.40133333	21.74600029	3.712666502	499	61	8	44.09803401	174	42	47	165
14	1433	19	28	24	16	78	31	40	4439	1155	1138	0.327296346	12.06666658	13.12266657	38.68710654	749.8964919	29	-4.920000076	33.92000008	7.650666654	21.73533312	22.12599977	3.870666663	489	58	8	43.10318626	167	42	48	158
13	1358	28	30	27	34	71	34	35	7661	1130	1099	0.561531246	11.59966676	9.115333706	35.61233728	594.2391288	24.89999962	-0.69599998	25.5959996	6.3240001	19.59066661	19.59066661	5.157333453	867	126	4	66.38984935	373	31	31	369
15	1453	18	27	24	11	78	34	38	5459	1425	1113	0.186744764	12.20533329	12.82333316	38.66176211	733.7855347	28.92399979	-4.243999958	33.16799974	5.127333353	21.75266647	22.0413332	4.242666711	495	61	7	45.8077255	175	39	43	167
14	1449	20	28	23	16	78	35	35	3448	770	1166	0.126319945	14.49516663	12.87299966	40.26839345	699.0946866	30.19599915	-1.771999955	31.9679991	10.39200012	23.46666654	23.74733321	6.754000013	381	45	7	41.1132826	130	37	38	115
14	1443	19	23	24	15	71	32	45	5925	1600	1083	0.218601719	11.26483344	12.30366678	38.38657928	708.2207187	27.43600082	-4.616000175	32.052001	4.637333333	20.47666725	20.8486673	3.654666722	513	64	7	46.19102066	185	40	44	178
15	1391	21	25	24	22	73	35	39	5428	1191	1148	0.227331281	13.95433337	9.988666564	37.73295083	603.9703351	27.47999954	1.008000016	26.47199953	8.156000078	21.89066664	21.89066664	7.282666663	546	77	3	58.34622658	222	26	26	215
14	1411	21	28	26	20	73	33	39	4208	1051	1156	0.141200408	11.41533338	12.33933332	37.36927166	743.7859511	28.24399948	-4.776000023	33.0199995	7.188666821	21.114	21.41866668	3.396666725	505	60	9	41.84343426	172	46	53	161
14	1422	19	28	22	18	76	32	39	4851	1276	1122	0.183523029	12.05183333	13.07833334	38.69787354	746.4959551	28.97599983	-4.820000172	33.796	7.688666552	21.70066659	22.05933364	3.903999915	491	59	8	43.2838799	168	42	48	160
14	1411	20	24	24	19	70	33	43	5285	1403	1104	0.181844532	11.2796665	12.8606666	38.75562498	728.2100798	28.02799988	-5.156000137	33.18400002	7.165333271	20.76533318	21.07066631	3.419999957	504	60	8	42.84719131	171	44	50	163
15	1470	16	25	15	9	80	33	42	4396	1145	1138	0.14036341	13.15149994	13.39100005	39.33439185	748.3200562	30.00799942	-4.035999775	34.0439992	8.649333169	22.71333313	23.06799952	4.813333402	452	52	8	42.457543	154	40	45	144
14	1433	19	28	24	16	78	31	40	4779	1259	1124	0.279076189	12.06666658	13.12266657	38.68710654	749.8964919	29	-4.920000076	33.92000008	7.650666654	21.73533312	22.12599977	3.870666663	489	58	8	43.10318626	167	42	48	158
14	1449	20	28	23	16	78	35	35	3473	781	1165	0.19819729	14.49516663	12.87299966	40.26839345	699.0946866	30.19599915	-1.771999955	31.9679991	10.39200012	23.46666654	23.74733321	6.754000013	381	45	7	41.1132826	130	37	38	115
15	1406	20	26	23	18	74	33	40	5857	1567	1080	0.187354028	9.225333295	12.01666665	36.95616481	734.8567804	25.68000031	-6.835999966	32.51600027	2.293999955	18.85399993	19.14599991	1.359999975	629	74	11	42.90174185	214	55	62	205
14	1418	20	26	27	20	73	31	42	5298	1415	1110	0.189794675	11.75599996	12.76133331	38.23047659	742.7835917	28.5720005	-4.808000088	33.38000059	4.595999946	21.40133333	21.74600029	3.712666502	499	61	8	44.09803401	174	42	47	165
14	1443	19	23	24	15	71	32	45	5623	1514	1094	0.228473201	11.26483344	12.30366678	38.38657928	708.2207187	27.43600082	-4.616000175	32.052001	4.637333333	20.47666725	20.8486673	3.654666722	513	64	7	46.19102066	185	40	44	178
15	1444	16	26	19	11	78	33	41	5243	1392	1109	0.188775629	12.20849995	13.20099982	38.92263252	746.3976321	29.16399956	-4.751999855	33.91599941	7.840666642	21.84466648	22.19599994	4.032000075	489	59	8	43.47666785	168	42	47	160
15	1465	16	25	13	11	79	32	43	4208	1079	1146	0.436609358	13.58966659	13.54599972	39.90220204	741.5504978	30.38800049	-3.559999943	33.94800043	9.103333317	23.06666676	23.37733332	5.300666792	433	51	7	42.96886492	150	38	42	140
14	1411	21	28	26	20	73	33	39	4755	1245	1129	0.134221315	11.41533338	12.33933332	37.36927166	743.7859511	28.24399948	-4.776000023	33.0199995	7.188666821	21.114	21.41866668	3.396666725	505	60	9	41.84343426	172	46	53	161
14	1433	19	28	24	16	78	31	40	4438	1157	1137	0.269638866	12.06666658	13.12266657	38.68710654	749.8964919	29	-4.920000076	33.92000008	7.650666654	21.73533312	22.12599977	3.870666663	489	58	8	43.10318626	167	42	48	158
14	1416	18	24	28	23	66	32	43	5194	1146	1158	0.264790356	12.22983332	10.23499975	37.212769	624.5146069	26.40399933	-1.100000024	27.50399935	6.539333204	20.65933339	20.65933339	5.461999853	591	82	4	57.74028818	239	30	30	233
14	1411	21	28	26	20	73	33	39	4437	1131	1144	0.14197284	11.41533338	12.33933332	37.36927166	743.7859511	28.24399948	-4.776000023	33.0199995	7.188666821	21.114	21.41866668	3.396666725	505	60	9	41.84343426	172	46	53	161
14	1439	19	29	23	15	77	31	40	4722	1249	1127	0.170361921	12.32550019	13.09233345	38.74388579	747.6479045	29.22399902	-4.56799984	33.79199886	4.9826668	21.95666695	22.33200026	4.136000067	478	57	8	42.85025123	163	42	47	156
15	1470	16	25	15	9	80	33	42	4345	1128	1140	0.143098548	13.15149994	13.39100005	39.33439185	748.3200562	30.00799942	-4.035999775	34.0439992	8.649333169	22.71333313	23.06799952	4.813333402	452	52	8	42.457543	154	40	45	144
14	1443	20	25	25	19	71	32	42	5420	1267	1144	0.200990736	12.72349989	10.05099989	37.7403126	601.3404068	26.53199959	-0.099999994	26.63199958	7.287999933	20.78933318	20.78933318	6.203999927	543	76	4	57.13202254	219	29	29	213
14	1455	18	25	22	15	77	31	43	4215	1090	1134	0.133910209	13.16600001	13.06799976	39.43746836	730.8579956	29.54400063	-3.592000008	33.13600063	8.846666584	22.55666701	22.88600032	5.098666638	435	50	8	41.77965674	147	40	43	137
14	1419	21	29	26	21	73	33	37	4177	1036	1159	0.134033889	12.37583341	12.16166676	37.2326312	739.8451622	29.04800034	-3.615999937	32.66400027	8.154666548	22.00866699	22.27066692	4.348666633	465	56	8	42.68144614	161	42	47	149
15	1453	17	27	19	10	79	34	38	4804	1244	1136	0.265105963	13.13549998	13.02366664	38.92774627	740.560784	29.79599953	-3.660000086	33.45599961	8.799333362	22.66733313	22.9859999	4.964666633	457	57	6	46.02258094	162	36	39	154
15	1406	22	26	24	20	74	35	38	6697	1764	1054	0.178991467	9.359166612	11.30699994	36.15232161	716.7297033	25.4279995	-5.84800005	31.27599955	2.715333273	18.79999971	19.05933317	1.769333283	632	76	10	44.84970981	220	51	58	212
14	1414	21	27	24	21	72	32	40	4975	1324	1115	0.14844355	10.86216674	12.73966675	38.10164733	742.4057746	27.68799973	-5.748000145	33.43599987	3.731333435	20.51533349	20.86666695	2.852000058	533	63	9	42.60689677	182	47	53	173
14	1414	21	27	24	21	72	32	40	5751	1559	1080	0.231595442	10.86216674	12.73966675	38.10164733	742.4057746	27.68799973	-5.748000145	33.43599987	3.731333435	20.51533349	20.86666695	2.852000058	533	63	9	42.60689677	182	47	53	173
14	1416	18	24	28	23	66	32	43	5255	1164	1157	0.264790356	12.22983332	10.23499975	37.212769	624.5146069	26.40399933	-1.100000024	27.50399935	6.539333204	20.65933339	20.65933339	5.461999853	591	82	4	57.74028818	239	30	30	233
14	1411	20	24	24	19	70	33	43	5266	1400	1104	0.176259086	11.2796665	12.8606666	38.75562498	728.2100798	28.02799988	-5.156000137	33.18400002	7.165333271	20.76533318	21.07066631	3.419999957	504	60	8	42.84719131	171	44	50	163
14	1391	22	25	25	28	69	33	40	4989	1328	1117	0.14460735	11.29600006	12.54733344	38.0961055	731.2294532	28.07600021	-4.860000134	32.93600035	7.185333252	20.83466689	21.14533345	3.42266649	505	60	9	41.90191705	172	46	53	160
15	1442	17	26	18	14	78	32	41	4522	1188	1132	0.139556214	12.09033335	13.29933347	38.93703371	750.70242	29.10000038	-5.056000233	34.15600061	7.639333407	21.75	22.14933348	3.849999905	487	56	9	41.60779758	164	45	50	154
15	1428	17	26	21	14	76	32	40	4809	1288	1131	0.598333657	12.30716661	13.23033326	38.96775912	746.917327	29.29999924	-4.65199995	33.95199919	4.980666608	21.96933333	22.30533314	4.136666705	485	59	7	44.05975054	168	41	45	160
14	1411	21	28	26	20	73	33	39	4800	1261	1126	0.136621997	11.41533338	12.33933332	37.36927166	743.7859511	28.24399948	-4.776000023	33.0199995	7.188666821	21.114	21.41866668	3.396666725	505	60	9	41.84343426	172	46	53	161
15	1453	18	27	24	11	78	34	38	4908	1265	1139	0.192880824	12.20533329	12.82333316	38.66176211	733.7855347	28.92399979	-4.243999958	33.16799974	5.127333353	21.75266647	22.0413332	4.242666711	495	61	7	45.8077255	175	39	43	167
15	1480	16	28	17	10	80	31	40	4004	1009	1142	0.136492416	13.82783339	12.9803329	39.8560954	715.6894431	29.87599945	-2.691999912	32.56799936	9.612666925	23.01600027	23.33133348	5.922666669	405	47	7	41.64986965	138	38	40	125
15	1419	20	26	26	19	73	32	41	4536	1177	1134	0.187812597	12.35050008	12.9936667	38.4155232	754.7553892	29.20400047	-4.619999886	33.82400036	4.88533322	22.03066683	22.42133347	4.028666635	476	57	8	42.73743652	164	42	47	156
15	1428	17	26	21	14	76	32	40	4676	1238	1138	0.598333657	12.30716661	13.23033326	38.96775912	746.917327	29.29999924	-4.65199995	33.95199919	4.980666608	21.96933333	22.30533314	4.136666705	485	59	7	44.05975054	168	41	45	160
14	1422	19	28	22	18	76	32	39	4910	1301	1118	0.291926742	12.05183333	13.07833334	38.69787354	746.4959551	28.97599983	-4.820000172	33.796	7.688666552	21.70066659	22.05933364	3.903999915	491	59	8	43.2838799	168	42	48	160
14	1449	20	28	23	16	78	35	35	3732	880	1153	0.243972704	14.49516663	12.87299966	40.26839345	699.0946866	30.19599915	-1.771999955	31.9679991	10.39200012	23.46666654	23.74733321	6.754000013	381	45	7	41.1132826	130	37	38	115
15	1447	19	25	28	15	74	33	41	3940	984	1145	0.141520545	13.25966646	13.01133296	39.53370614	724.344313	29.53999901	-3.371999979	32.91199899	9.003999849	22.55933285	22.93666617	5.303999921	421	48	8	41.0967483	142	40	43	130
15	1399	19	25	25	22	71	34	41	5719	1355	1132	0.276257575	11.18150007	9.495000139	35.84642166	617.6427782	24.89599991	-1.592000008	26.48799992	5.642000079	19.52866681	19.52866681	4.547333399	631	86	5	57.25392828	253	34	34	247
14	1414	18	24	24	19	67	32	44	5531	1308	1143	0.180351794	12.79849996	10.63633319	38.2436842	622.3929686	27.0359993	-0.776000023	27.81199932	7.079333345	21.15866661	21.15866661	5.997333204	547	76	4	57.21834227	221	29	29	215
15	1399	19	25	25	22	71	34	41	5783	1379	1132	0.180351794	11.18150007	9.495000139	35.84642166	617.6427782	24.89599991	-1.592000008	26.48799992	5.642000079	19.52866681	19.52866681	4.547333399	631	86	5	57.25392828	253	34	34	247
15	1470	16	25	15	9	80	33	42	4354	1131	1139	0.391009748	13.15149994	13.39100005	39.33439185	748.3200562	30.00799942	-4.035999775	34.0439992	8.649333169	22.71333313	23.06799952	4.813333402	452	52	8	42.457543	154	40	45	144
15	1403	21	26	25	21	73	36	37	6688	1763	1050	0.188717887	8.882666687	12.10200012	37.29659695	732.4231614	25.33200073	-7.116000175	32.44800091	2.229999999	18.60599995	18.88000019	1.289333344	665	79	11	43.77462491	229	56	64	221
16	1409	17	25	23	14	73	33	41	5325	1420	1120	0.177222192	11.07816668	12.16700023	37.36334713	733.8635209	27.68799973	-4.875999928	32.56399965	4.094666779	20.66933298	20.95599969	3.178666691	545	67	8	45.66898428	193	43	48	185
14	1449	20	28	23	16	78	35	35	3466	778	1166	0.126319945	14.49516663	12.87299966	40.26839345	699.0946866	30.19599915	-1.771999955	31.9679991	10.39200012	23.46666654	23.74733321	6.754000013	381	45	7	41.1132826	130	37	38	115
15	1470	16	25	15	9	80	33	42	4116	1049	1149	0.410090864	13.15149994	13.39100005	39.33439185	748.3200562	30.00799942	-4.035999775	34.0439992	8.649333169	22.71333313	23.06799952	4.813333402	452	52	8	42.457543	154	40	45	144
15	1419	20	26	26	19	73	32	41	4570	1189	1133	0.187812597	12.35050008	12.9936667	38.4155232	754.7553892	29.20400047	-4.619999886	33.82400036	4.88533322	22.03066683	22.42133347	4.028666635	476	57	8	42.73743652	164	42	47	156
14	1411	20	24	24	19	70	33	43	5612	1496	1089	0.181693882	11.2796665	12.8606666	38.75562498	728.2100798	28.02799988	-5.156000137	33.18400002	7.165333271	20.76533318	21.07066631	3.419999957	504	60	8	42.84719131	171	44	50	163
14	1410	21	29	27	24	71	33	36	3518	744	1211	0.086178452	14.17883336	11.67100009	37.10262	721.2775403	29.97599983	-1.480000019	31.45599985	10.00133338	23.49866676	23.70466677	6.192666752	419	54	6	45.95629058	151	34	37	140
14	1422	19	28	22	18	76	32	39	4862	1290	1121	0.184743062	12.05183333	13.07833334	38.69787354	746.4959551	28.97599983	-4.820000172	33.796	7.688666552	21.70066659	22.05933364	3.903999915	491	59	8	43.2838799	168	42	48	160
15	1406	22	26	24	20	74	35	38	5880	1531	1092	0.171358287	9.359166612	11.30699994	36.15232161	716.7297033	25.4279995	-5.84800005	31.27599955	2.715333273	18.79999971	19.05933317	1.769333283	632	76	10	44.84970981	220	51	58	212
14	1416	18	24	28	23	66	32	43	5153	1120	1159	0.251829058	12.22983332	10.23499975	37.212769	624.5146069	26.40399933	-1.100000024	27.50399935	6.539333204	20.65933339	20.65933339	5.461999853	591	82	4	57.74028818	239	30	30	233
14	1414	21	27	24	21	72	32	40	5444	1470	1094	0.143708184	10.86216674	12.73966675	38.10164733	742.4057746	27.68799973	-5.748000145	33.43599987	3.731333435	20.51533349	20.86666695	2.852000058	533	63	9	42.60689677	182	47	53	173
14	1448	21	23	25	15	73	31	45	5471	1470	1089	0.140724987	11.01416655	13.17299994	39.07510675	737.8264512	27.87199974	-5.840000153	33.71199989	6.82133323	20.63133287	20.96666622	3.079333385	520	60	10	41.04714797	173	49	55	163
15	1406	22	26	24	20	74	35	38	5391	1388	1115	0.169775292	9.359166612	11.30699994	36.15232161	716.7297033	25.4279995	-5.84800005	31.27599955	2.715333273	18.79999971	19.05933317	1.769333283	632	76	10	44.84970981	220	51	58	212
15	1449	17	27	19	11	78	31	42	4223	1086	1145	0.373829931	12.86283335	13.30433351	39.11658727	748.6796798	29.76799965	-4.243999958	34.01199961	8.385333409	22.4526666	22.83666658	4.581333349	460	54	8	42.47752871	158	41	46	148
14	1394	20	28	27	44	66	33	39	4786	1223	1152	0.218495011	12.10316671	11.46699974	36.09607137	735.006726	28.37599945	-3.39199996	31.76799941	4.981333276	21.67400026	21.95200014	4.129333198	497	63	7	45.49835409	175	40	45	166
15	1449	17	27	19	11	78	31	42	4501	1182	1132	0.270625174	12.86283335	13.30433351	39.11658727	748.6796798	29.76799965	-4.243999958	34.01199961	8.385333409	22.4526666	22.83666658	4.581333349	460	54	8	42.47752871	158	41	46	148
14	1417	22	25	23	22	72	34	40	4988	1328	1117	0.139979661	10.79583332	12.03033341	36.79451064	743.6866794	27.51600075	-5.179999828	32.69600058	6.607333302	20.54133336	20.80933332	2.817333321	541	64	10	41.56014528	182	50	57	173
14	1449	20	28	23	16	78	35	35	3681	862	1156	0.243972704	14.49516663	12.87299966	40.26839345	699.0946866	30.19599915	-1.771999955	31.9679991	10.39200012	23.46666654	23.74733321	6.754000013	381	45	7	41.1132826	130	37	38	115
15	1419	20	26	26	19	73	32	41	4452	1149	1138	0.256471634	12.35050008	12.9936667	38.4155232	754.7553892	29.20400047	-4.619999886	33.82400036	4.88533322	22.03066683	22.42133347	4.028666635	476	57	8	42.73743652	164	42	47	156
15	1470	16	25	15	9	80	33	42	4333	1125	1140	0.2230535	13.15149994	13.39100005	39.33439185	748.3200562	30.00799942	-4.035999775	34.0439992	8.649333169	22.71333313	23.06799952	4.813333402	452	52	8	42.457543	154	40	45	144
14	1419	23	27	20	20	70	34	39	5697	1534	1085	0.28364253	9.879000008	12.01800001	36.99667453	736.4498435	26.44000053	-6.044000149	32.48400068	2.933333337	19.57266665	19.8226668	2.039333383	592	70	11	41.75481053	200	54	62	190
15	1403	21	26	25	21	73	36	37	6321	1667	1066	0.188717887	8.882666687	12.10200012	37.29659695	732.4231614	25.33200073	-7.116000175	32.44800091	2.229999999	18.60599995	18.88000019	1.289333344	665	79	11	43.77462491	229	56	64	221
15	1447	19	25	28	15	74	33	41	3951	985	1145	0.149851814	13.25966646	13.01133296	39.53370614	724.344313	29.53999901	-3.371999979	32.91199899	9.003999849	22.55933285	22.93666617	5.303999921	421	48	8	41.0967483	142	40	43	130
14	1443	20	25	25	19	71	32	42	5323	1238	1148	0.200990736	12.72349989	10.05099989	37.7403126	601.3404068	26.53199959	-0.099999994	26.63199958	7.287999933	20.78933318	20.78933318	6.203999927	543	76	4	57.13202254	219	29	29	213
14	1416	18	24	28	23	66	32	43	5279	1170	1156	0.238601699	12.22983332	10.23499975	37.212769	624.5146069	26.40399933	-1.100000024	27.50399935	6.539333204	20.65933339	20.65933339	5.461999853	591	82	4	57.74028818	239	30	30	233
15	1469	17	25	18	9	79	31	42	4370	1133	1142	0.139329493	13.16299989	13.34066625	39.34371424	745.9544882	30.01199913	-3.895999908	33.90799904	8.702000017	22.71866671	23.0733331	4.897333259	448	53	7	43.27223916	155	39	43	145
14	1418	20	26	27	20	73	31	42	5333	1427	1108	0.189794675	11.75599996	12.76133331	38.23047659	742.7835917	28.5720005	-4.808000088	33.38000059	4.595999946	21.40133333	21.74600029	3.712666502	499	61	8	44.09803401	174	42	47	165
14	1443	19	23	24	15	71	32	45	5370	1443	1105	0.221476138	11.26483344	12.30366678	38.38657928	708.2207187	27.43600082	-4.616000175	32.052001	4.637333333	20.47666725	20.8486673	3.654666722	513	64	7	46.19102066	185	40	44	178
14	1417	22	25	23	22	72	34	40	4971	1323	1118	0.134552136	10.79583332	12.03033341	36.79451064	743.6866794	27.51600075	-5.179999828	32.69600058	6.607333302	20.54133336	20.80933332	2.817333321	541	64	10	41.56014528	182	50	57	173
14	1449	20	28	23	16	78	35	35	3430	766	1167	0.182674736	14.49516663	12.87299966	40.26839345	699.0946866	30.19599915	-1.771999955	31.9679991	10.39200012	23.46666654	23.74733321	6.754000013	381	45	7	41.1132826	130	37	38	115
15	1426	19	27	27	19	75	32	40	5274	1392	1115	0.170947224	10.86966671	12.26000011	37.25085144	742.6542537	27.57999992	-5.331999779	32.9119997	3.799999992	20.56466691	20.89000018	2.896000008	547	67	8	44.47195922	191	45	51	183
15	1420	22	26	28	22	75	34	40	6162	1629	1078	0.171429232	9.905000071	11.65933359	36.93870719	713.8012354	26.10400009	-5.460000038	31.56400013	3.29400002	19.30666685	19.56333351	2.346666714	600	72	9	44.44619199	208	49	56	200
14	1446	19	25	23	15	72	31	42	5214	1206	1151	0.252589524	14.13599992	9.861333201	37.89905205	589.9965695	27.53199959	1.511999965	26.01999962	8.514666696	21.88933309	21.88933309	7.623333395	510	72	3	57.970662	208	25	25	200
14	1438	19	28	23	20	73	32	39	4348	1132	1148	0.16517821	11.9763334	13.14533341	38.76307307	746.6959387	29.07600021	-4.835999966	33.91200018	7.69266665	21.67733367	22.01533349	3.896666606	477	57	9	41.73911072	164	44	50	152
15	1399	19	25	25	22	71	34	41	6106	1470	1118	0.226978958	11.18150007	9.495000139	35.84642166	617.6427782	24.89599991	-1.592000008	26.48799992	5.642000079	19.52866681	19.52866681	4.547333399	631	86	5	57.25392828	253	34	34	247
14	1416	18	24	28	23	66	32	43	5230	1154	1158	0.238601699	12.22983332	10.23499975	37.212769	624.5146069	26.40399933	-1.100000024	27.50399935	6.539333204	20.65933339	20.65933339	5.461999853	591	82	4	57.74028818	239	30	30	233
15	1447	19	25	28	15	74	33	41	3984	1001	1143	0.136492416	13.25966646	13.01133296	39.53370614	724.344313	29.53999901	-3.371999979	32.91199899	9.003999849	22.55933285	22.93666617	5.303999921	421	48	8	41.0967483	142	40	43	130
14	1414	18	24	24	19	67	32	44	5562	1319	1142	0.174221307	12.79849996	10.63633319	38.2436842	622.3929686	27.0359993	-0.776000023	27.81199932	7.079333345	21.15866661	21.15866661	5.997333204	547	76	4	57.21834227	221	29	29	215
14	1411	20	24	24	19	70	33	43	4924	1311	1119	0.182890952	11.2796665	12.8606666	38.75562498	728.2100798	28.02799988	-5.156000137	33.18400002	7.165333271	20.76533318	21.07066631	3.419999957	504	60	8	42.84719131	171	44	50	163
14	1411	21	28	26	20	73	33	39	4287	1073	1152	0.141200408	11.41533338	12.33933332	37.36927166	743.7859511	28.24399948	-4.776000023	33.0199995	7.188666821	21.114	21.41866668	3.396666725	505	60	9	41.84343426	172	46	53	161
14	1414	21	27	24	21	72	32	40	5011	1336	1114	0.14844355	10.86216674	12.73966675	38.10164733	742.4057746	27.68799973	-5.748000145	33.43599987	3.731333435	20.51533349	20.86666695	2.852000058	533	63	9	42.60689677	182	47	53	173
13	1358	28	30	27	34	71	34	35	7739	1157	1097	0.561531246	11.59966676	9.115333706	35.61233728	594.2391288	24.89999962	-0.69599998	25.5959996	6.3240001	19.59066661	19.59066661	5.157333453	867	126	4	66.38984935	373	31	31	369
14	1449	20	28	23	16	78	35	35	3578	818	1160	0.126319945	14.49516663	12.87299966	40.26839345	699.0946866	30.19599915	-1.771999955	31.9679991	10.39200012	23.46666654	23.74733321	6.754000013	381	45	7	41.1132826	130	37	38	115
15	1454	18	28	18	9	79	33	38	4211	1088	1134	0.133910209	13.16600001	13.06799976	39.43746836	730.8579956	29.54400063	-3.592000008	33.13600063	8.846666584	22.55666701	22.88600032	5.098666638	435	50	8	41.77965674	147	40	43	137
15	1426	19	27	27	19	75	32	40	5561	1486	1100	0.180025324	10.86966671	12.26000011	37.25085144	742.6542537	27.57999992	-5.331999779	32.9119997	3.799999992	20.56466691	20.89000018	2.896000008	547	67	8	44.47195922	191	45	51	183
14	1492	16	25	13	6	79	34	40	4153	1037	1161	0.187243924	13.81516673	13.3476667	39.7110146	736.7927432	30.45600128	-3.155999899	33.61200118	9.427999941	23.23666668	23.5126667	5.568000145	431	53	6	45.28953404	153	35	38	144
14	1411	20	24	24	19	70	33	43	4931	1311	1118	0.416375011	11.2796665	12.8606666	38.75562498	728.2100798	28.02799988	-5.156000137	33.18400002	7.165333271	20.76533318	21.07066631	3.419999957	504	60	8	42.84719131	171	44	50	163
14	1414	18	24	24	19	67	32	44	5551	1309	1143	0.185611799	12.79849996	10.63633319	38.2436842	622.3929686	27.0359993	-0.776000023	27.81199932	7.079333345	21.15866661	21.15866661	5.997333204	547	76	4	57.21834227	221	29	29	215
15	1420	22	26	28	22	75	34	40	5920	1573	1089	0.171429232	9.905000071	11.65933359	36.93870719	713.8012354	26.10400009	-5.460000038	31.56400013	3.29400002	19.30666685	19.56333351	2.346666714	600	72	9	44.44619199	208	49	56	200
14	1433	19	28	24	16	78	31	40	4612	1207	1131	0.144889474	12.06666658	13.12266657	38.68710654	749.8964919	29	-4.920000076	33.92000008	7.650666654	21.73533312	22.12599977	3.870666663	489	58	8	43.10318626	167	42	48	158
14	1448	21	23	25	15	73	31	45	5190	1402	1102	0.144712046	11.01416655	13.17299994	39.07510675	737.8264512	27.87199974	-5.840000153	33.71199989	6.82133323	20.63133287	20.96666622	3.079333385	520	60	10	41.04714797	173	49	55	163
14	1425	20	29	26	23	72	32	38	4569	1148	1160	0.23145251	12.7724999	11.71833351	36.74841111	731.0334655	29.10000038	-2.788000107	31.88800049	8.619999963	22.28933318	22.51999966	4.800000069	476	59	7	45.02977605	167	39	43	157
14	1414	18	24	24	19	67	32	44	5485	1288	1146	0.193101391	12.79849996	10.63633319	38.2436842	622.3929686	27.0359993	-0.776000023	27.81199932	7.079333345	21.15866661	21.15866661	5.997333204	547	76	4	57.21834227	221	29	29	215
14	1449	20	28	23	16	78	35	35	3470	777	1165	0.126319945	14.49516663	12.87299966	40.26839345	699.0946866	30.19599915	-1.771999955	31.9679991	10.39200012	23.46666654	23.74733321	6.754000013	381	45	7	41.1132826	130	37	38	115
13	1443	24	30	27	19	74	33	37	7735	1189	1103	0.26736632	13.19383335	10.40166648	37.99001749	616.9996186	27.06399918	-0.316000015	27.37999919	7.574000036	21.42066669	21.42066669	6.434000015	803	121	3	68.10572605	356	25	25	349
14	1394	20	28	27	44	66	33	39	4945	1271	1142	0.220257059	11.21850001	11.33433336	35.58436866	741.4285693	27.62400055	-4.228000164	31.85200071	4.097333312	20.91266696	21.18400033	3.229333301	548	68	8	44.92417855	191	45	50	182
14	1410	20	27	26	24	69	34	38	4478	1146	1162	0.210319459	12.90283344	11.73233354	36.57667247	738.440685	29.02400017	-3.052000046	32.07600021	8.614666676	22.46733332	22.73266681	4.791333392	470	59	7	44.79860609	165	39	44	154
14	1433	19	28	24	16	78	31	40	4445	1157	1138	0.327296346	12.06666658	13.12266657	38.68710654	749.8964919	29	-4.920000076	33.92000008	7.650666654	21.73533312	22.12599977	3.870666663	489	58	8	43.10318626	167	42	48	158
15	1406	22	26	24	20	74	35	38	5644	1460	1103	0.169766843	9.359166612	11.30699994	36.15232161	716.7297033	25.4279995	-5.84800005	31.27599955	2.715333273	18.79999971	19.05933317	1.769333283	632	76	10	44.84970981	220	51	58	212
15	1480	16	28	17	10	80	31	40	3915	975	1146	0.141520545	13.82783339	12.9803329	39.8560954	715.6894431	29.87599945	-2.691999912	32.56799936	9.612666925	23.01600027	23.33133348	5.922666669	405	47	7	41.64986965	138	38	40	125
15	1449	17	27	19	11	78	31	42	4525	1190	1131	0.139556214	12.86283335	13.30433351	39.11658727	748.6796798	29.76799965	-4.243999958	34.01199961	8.385333409	22.4526666	22.83666658	4.581333349	460	54	8	42.47752871	158	41	46	148
14	1449	20	28	23	16	78	35	35	3450	770	1166	0.167321488	14.49516663	12.87299966	40.26839345	699.0946866	30.19599915	-1.771999955	31.9679991	10.39200012	23.46666654	23.74733321	6.754000013	381	45	7	41.1132826	130	37	38	115
14	1410	20	27	26	24	69	34	38	4249	1050	1173	0.141649157	12.90283344	11.73233354	36.57667247	738.440685	29.02400017	-3.052000046	32.07600021	8.614666676	22.46733332	22.73266681	4.791333392	470	59	7	44.79860609	165	39	44	154
14	1476	16	27	19	8	79	33	39	3881	835	1206	0.174244329	15.34133333	12.84866647	40.1270033	684.2709311	31.18400002	-0.836000025	32.02000004	8.353333304	24.14000003	24.18666665	7.571999937	394	52	4	50.28317185	149	27	28	139
15	1426	19	27	27	19	75	32	40	5524	1474	1102	0.180025324	10.86966671	12.26000011	37.25085144	742.6542537	27.57999992	-5.331999779	32.9119997	3.799999992	20.56466691	20.89000018	2.896000008	547	67	8	44.47195922	191	45	51	183
15	1428	17	26	21	14	76	32	40	4801	1284	1130	0.673586488	12.30716661	13.23033326	38.96775912	746.917327	29.29999924	-4.65199995	33.95199919	4.980666608	21.96933333	22.30533314	4.136666705	485	59	7	44.05975054	168	41	45	160
15	1399	19	25	25	22	71	34	41	6239	1506	1113	0.249659687	11.18150007	9.495000139	35.84642166	617.6427782	24.89599991	-1.592000008	26.48799992	5.642000079	19.52866681	19.52866681	4.547333399	631	86	5	57.25392828	253	34	34	247
14	1417	22	25	23	22	72	34	40	4991	1329	1117	0.139979661	10.79583332	12.03033341	36.79451064	743.6866794	27.51600075	-5.179999828	32.69600058	6.607333302	20.54133336	20.80933332	2.817333321	541	64	10	41.56014528	182	50	57	173
15	1480	16	28	17	10	80	31	40	3803	932	1151	0.135626197	13.82783339	12.9803329	39.8560954	715.6894431	29.87599945	-2.691999912	32.56799936	9.612666925	23.01600027	23.33133348	5.922666669	405	47	7	41.64986965	138	38	40	125
14	1439	19	29	23	15	77	31	40	4635	1226	1131	0.339106828	12.32550019	13.09233345	38.74388579	747.6479045	29.22399902	-4.56799984	33.79199886	4.9826668	21.95666695	22.33200026	4.136000067	478	57	8	42.85025123	163	42	47	156
15	1475	17	26	13	7	80	33	40	4443	1153	1136	0.146642983	13.6066666	13.55333306	39.83462554	742.5053382	30.42000008	-3.604000092	34.02400017	9.151999926	23.09066677	23.39133326	5.284666792	429	51	7	43.10429271	149	38	41	140
14	1443	20	25	25	19	71	32	42	5444	1278	1145	0.189391524	12.72349989	10.05099989	37.7403126	601.3404068	26.53199959	-0.099999994	26.63199958	7.287999933	20.78933318	20.78933318	6.203999927	543	76	4	57.13202254	219	29	29	213
14	1449	20	28	23	16	78	35	35	3493	789	1165	0.41645211	14.49516663	12.87299966	40.26839345	699.0946866	30.19599915	-1.771999955	31.9679991	10.39200012	23.46666654	23.74733321	6.754000013	381	45	7	41.1132826	130	37	38	115
15	1469	17	25	18	9	79	31	42	4609	1210	1131	0.232411981	13.16299989	13.34066625	39.34371424	745.9544882	30.01199913	-3.895999908	33.90799904	8.702000017	22.71866671	23.0733331	4.897333259	448	53	7	43.27223916	155	39	43	145
14	1430	19	28	25	22	69	34	37	4322	1085	1169	0.31091404	13.25299997	12.29666642	37.66899343	739.1091664	29.49200058	-3.15199995	32.64400053	8.904666409	22.78466686	23.08266703	5.105999971	459	58	7	45.03045889	162	38	43	151
14	1416	18	24	28	23	66	32	43	5389	1208	1153	0.190195844	12.22983332	10.23499975	37.212769	624.5146069	26.40399933	-1.100000024	27.50399935	6.539333204	20.65933339	20.65933339	5.461999853	591	82	4	57.74028818	239	30	30	233
15	1454	18	28	18	9	79	33	38	4248	1103	1132	0.133910209	13.16600001	13.06799976	39.43746836	730.8579956	29.54400063	-3.592000008	33.13600063	8.846666584	22.55666701	22.88600032	5.098666638	435	50	8	41.77965674	147	40	43	137
15	1453	17	27	19	9	78	34	38	4397	1130	1141	0.46537599	13.11633324	13.19199976	39.13610976	743.1302626	29.92399979	-3.78399992	33.70799971	8.727333302	22.64266666	23.01333332	4.902666762	442	54	7	43.7788837	155	38	42	145
14	1449	20	28	23	16	78	35	35	3432	766	1167	0.087211616	14.49516663	12.87299966	40.26839345	699.0946866	30.19599915	-1.771999955	31.9679991	10.39200012	23.46666654	23.74733321	6.754000013	381	45	7	41.1132826	130	37	38	115
14	1433	19	28	24	16	78	31	40	4535	1183	1135	0.279076189	12.06666658	13.12266657	38.68710654	749.8964919	29	-4.920000076	33.92000008	7.650666654	21.73533312	22.12599977	3.870666663	489	58	8	43.10318626	167	42	48	158
14	1411	21	28	26	20	73	33	39	4884	1291	1122	0.139979661	11.41533338	12.33933332	37.36927166	743.7859511	28.24399948	-4.776000023	33.0199995	7.188666821	21.114	21.41866668	3.396666725	505	60	9	41.84343426	172	46	53	161
14	1418	20	26	27	20	73	31	42	5207	1379	1115	0.307363212	11.75599996	12.76133331	38.23047659	742.7835917	28.5720005	-4.808000088	33.38000059	4.595999946	21.40133333	21.74600029	3.712666502	499	61	8	44.09803401	174	42	47	165
14	1406	21	27	27	19	73	31	41	5735	1504	1093	0.193588674	11.06250001	12.68566671	38.39487395	730.344621	27.80400085	-5.236000061	33.04000092	4.151333193	20.63000011	20.91733344	3.240666608	530	64	8	43.85403547	183	45	50	175
14	1449	20	28	23	16	78	35	35	3490	788	1165	0.19819729	14.49516663	12.87299966	40.26839345	699.0946866	30.19599915	-1.771999955	31.9679991	10.39200012	23.46666654	23.74733321	6.754000013	381	45	7	41.1132826	130	37	38	115
13	1422	22	25	31	29	65	29	45	7415	1016	1103	0.598962367	14.45749995	9.248333355	37.76679756	550.6768992	27.34399986	2.855999947	24.48799992	9.416666508	21.65666691	21.66533343	8.299333215	735	118	2	70.21026	338	21	27	326
14	1414	18	24	24	19	67	32	44	5565	1309	1143	0.193101391	12.79849996	10.63633319	38.2436842	622.3929686	27.0359993	-0.776000023	27.81199932	7.079333345	21.15866661	21.15866661	5.997333204	547	76	4	57.21834227	221	29	29	215
14	1416	18	24	28	23	66	32	43	5278	1179	1157	0.190195844	12.22983332	10.23499975	37.212769	624.5146069	26.40399933	-1.100000024	27.50399935	6.539333204	20.65933339	20.65933339	5.461999853	591	82	4	57.74028818	239	30	30	233
14	1416	18	24	28	23	66	32	43	5336	1184	1154	0.238601699	12.22983332	10.23499975	37.212769	624.5146069	26.40399933	-1.100000024	27.50399935	6.539333204	20.65933339	20.65933339	5.461999853	591	82	4	57.74028818	239	30	30	233
14	1411	21	28	26	20	73	33	39	4347	1104	1149	0.14197284	11.41533338	12.33933332	37.36927166	743.7859511	28.24399948	-4.776000023	33.0199995	7.188666821	21.114	21.41866668	3.396666725	505	60	9	41.84343426	172	46	53	161
14	1448	21	23	25	15	73	31	45	4994	1347	1110	0.144295439	11.01416655	13.17299994	39.07510675	737.8264512	27.87199974	-5.840000153	33.71199989	6.82133323	20.63133287	20.96666622	3.079333385	520	60	10	41.04714797	173	49	55	163
15	1406	20	26	23	18	74	33	40	5458	1451	1096	0.196201891	9.225333295	12.01666665	36.95616481	734.8567804	25.68000031	-6.835999966	32.51600027	2.293999955	18.85399993	19.14599991	1.359999975	629	74	11	42.90174185	214	55	62	205
14	1443	20	25	25	19	71	32	42	5452	1281	1145	0.183594555	12.72349989	10.05099989	37.7403126	601.3404068	26.53199959	-0.099999994	26.63199958	7.287999933	20.78933318	20.78933318	6.203999927	543	76	4	57.13202254	219	29	29	213
14	1480	17	29	14	10	80	34	35	3617	849	1148	0.562153757	14.64850007	12.73033328	40.54246179	689.0884901	30.14800072	-1.251999974	31.40000069	10.60466671	23.71133375	23.71133375	7.0033333	379	44	6	41.8042833	129	36	36	116
14	1417	22	25	23	22	72	34	40	5076	1358	1113	0.139872462	10.79583332	12.03033341	36.79451064	743.6866794	27.51600075	-5.179999828	32.69600058	6.607333302	20.54133336	20.80933332	2.817333321	541	64	10	41.56014528	182	50	57	173
15	1420	22	26	28	22	75	34	40	6104	1614	1081	0.171429232	9.905000071	11.65933359	36.93870719	713.8012354	26.10400009	-5.460000038	31.56400013	3.29400002	19.30666685	19.56333351	2.346666714	600	72	9	44.44619199	208	49	56	200
14	1449	20	28	23	16	78	35	35	3461	776	1166	0.126319945	14.49516663	12.87299966	40.26839345	699.0946866	30.19599915	-1.771999955	31.9679991	10.39200012	23.46666654	23.74733321	6.754000013	381	45	7	41.1132826	130	37	38	115
15	1399	19	25	25	22	71	34	41	5586	1321	1140	0.183594555	11.18150007	9.495000139	35.84642166	617.6427782	24.89599991	-1.592000008	26.48799992	5.642000079	19.52866681	19.52866681	4.547333399	631	86	5	57.25392828	253	34	34	247
14	1449	20	28	23	16	78	35	35	3753	884	1152	0.130391061	14.49516663	12.87299966	40.26839345	699.0946866	30.19599915	-1.771999955	31.9679991	10.39200012	23.46666654	23.74733321	6.754000013	381	45	7	41.1132826	130	37	38	115
15	1453	18	27	24	11	78	34	38	5114	1309	1129	0.203525767	12.20533329	12.82333316	38.66176211	733.7855347	28.92399979	-4.243999958	33.16799974	5.127333353	21.75266647	22.0413332	4.242666711	495	61	7	45.8077255	175	39	43	167
15	1399	19	25	25	22	71	34	41	5770	1376	1133	0.180351794	11.18150007	9.495000139	35.84642166	617.6427782	24.89599991	-1.592000008	26.48799992	5.642000079	19.52866681	19.52866681	4.547333399	631	86	5	57.25392828	253	34	34	247
14	1433	19	28	24	16	78	31	40	4962	1317	1116	0.141908124	12.06666658	13.12266657	38.68710654	749.8964919	29	-4.920000076	33.92000008	7.650666654	21.73533312	22.12599977	3.870666663	489	58	8	43.10318626	167	42	48	158
15	1442	17	26	18	14	78	32	41	4617	1221	1128	0.214914978	12.09033335	13.29933347	38.93703371	750.70242	29.10000038	-5.056000233	34.15600061	7.639333407	21.75	22.14933348	3.849999905	487	56	9	41.60779758	164	45	50	154
14	1414	18	24	24	19	67	32	44	5454	1281	1147	0.193101391	12.79849996	10.63633319	38.2436842	622.3929686	27.0359993	-0.776000023	27.81199932	7.079333345	21.15866661	21.15866661	5.997333204	547	76	4	57.21834227	221	29	29	215
14	1422	20	27	25	23	70	35	36	4320	1074	1171	0.205826491	13.28400003	12.10666698	37.21006516	741.6865033	29.44000053	-3.095999956	32.53600049	8.898000002	22.83000008	23.14199988	5.084666749	461	59	7	45.69745001	163	37	42	152
15	1413	19	27	29	21	74	32	40	4950	1284	1134	0.183692187	11.52533336	12.27399993	37.72900444	727.4679555	28.12400055	-4.407999992	32.53200054	4.595999897	21.02200015	21.31133366	3.686666628	510	62	8	44.57097735	178	42	47	170
14	1411	21	28	26	20	73	33	39	4919	1304	1120	0.139979661	11.41533338	12.33933332	37.36927166	743.7859511	28.24399948	-4.776000023	33.0199995	7.188666821	21.114	21.41866668	3.396666725	505	60	9	41.84343426	172	46	53	161
15	1436	20	26	22	16	76	31	42	6224	1656	1069	0.182439715	11.11583333	13.03833348	38.90181815	735.1629225	27.99600029	-5.519999981	33.51600027	4.178666711	20.7706666	21.04800002	3.271333377	522	63	8	43.48500681	180	45	50	172
15	1470	16	25	15	9	80	33	42	4411	1150	1137	0.232004464	13.15149994	13.39100005	39.33439185	748.3200562	30.00799942	-4.035999775	34.0439992	8.649333169	22.71333313	23.06799952	4.813333402	452	52	8	42.457543	154	40	45	144
15	1449	17	27	19	11	78	31	42	4424	1154	1137	0.251300126	12.86283335	13.30433351	39.11658727	748.6796798	29.76799965	-4.243999958	34.01199961	8.385333409	22.4526666	22.83666658	4.581333349	460	54	8	42.47752871	158	41	46	148
14	1345	25	30	23	38	66	34	35	7757	988	1116	0.223326877	13.46083339	9.612333611	37.63049386	574.8596011	26.41200066	0.867999971	25.54400069	8.153333376	20.96800009	21.02733342	7.026000073	833	127	2	68.96374761	371	24	29	362
14	1417	22	25	23	22	72	34	40	5200	1400	1108	0.135777116	10.79583332	12.03033341	36.79451064	743.6866794	27.51600075	-5.179999828	32.69600058	6.607333302	20.54133336	20.80933332	2.817333321	541	64	10	41.56014528	182	50	57	173
14	1416	18	24	28	23	66	32	43	5281	1166	1156	0.238601699	12.22983332	10.23499975	37.212769	624.5146069	26.40399933	-1.100000024	27.50399935	6.539333204	20.65933339	20.65933339	5.461999853	591	82	4	57.74028818	239	30	30	233
15	1470	16	25	15	9	80	33	42	4102	1044	1150	0.410090864	13.15149994	13.39100005	39.33439185	748.3200562	30.00799942	-4.035999775	34.0439992	8.649333169	22.71333313	23.06799952	4.813333402	452	52	8	42.457543	154	40	45	144
14	1414	21	27	24	21	72	32	40	5347	1439	1099	0.14844355	10.86216674	12.73966675	38.10164733	742.4057746	27.68799973	-5.748000145	33.43599987	3.731333435	20.51533349	20.86666695	2.852000058	533	63	9	42.60689677	182	47	53	173
14	1449	20	28	23	16	78	35	35	3570	817	1161	0.19819729	14.49516663	12.87299966	40.26839345	699.0946866	30.19599915	-1.771999955	31.9679991	10.39200012	23.46666654	23.74733321	6.754000013	381	45	7	41.1132826	130	37	38	115
15	1428	17	26	21	14	76	32	40	5067	1381	1117	0.184774533	12.30716661	13.23033326	38.96775912	746.917327	29.29999924	-4.65199995	33.95199919	4.980666608	21.96933333	22.30533314	4.136666705	485	59	7	44.05975054	168	41	45	160
14	1416	18	24	28	23	66	32	43	5418	1209	1151	0.183760047	12.22983332	10.23499975	37.212769	624.5146069	26.40399933	-1.100000024	27.50399935	6.539333204	20.65933339	20.65933339	5.461999853	591	82	4	57.74028818	239	30	30	233
15	1470	16	25	15	9	80	33	42	4314	1117	1141	0.391009748	13.15149994	13.39100005	39.33439185	748.3200562	30.00799942	-4.035999775	34.0439992	8.649333169	22.71333313	23.06799952	4.813333402	452	52	8	42.457543	154	40	45	144
14	1439	19	29	23	15	77	31	40	4597	1214	1132	0.250382602	12.32550019	13.09233345	38.74388579	747.6479045	29.22399902	-4.56799984	33.79199886	4.9826668	21.95666695	22.33200026	4.136000067	478	57	8	42.85025123	163	42	47	156
15	1420	22	26	28	22	75	34	40	6229	1687	1072	0.160825387	9.905000071	11.65933359	36.93870719	713.8012354	26.10400009	-5.460000038	31.56400013	3.29400002	19.30666685	19.56333351	2.346666714	600	72	9	44.44619199	208	49	56	200
15	1447	19	25	28	15	74	33	41	3950	984	1146	0.149851814	13.25966646	13.01133296	39.53370614	724.344313	29.53999901	-3.371999979	32.91199899	9.003999849	22.55933285	22.93666617	5.303999921	421	48	8	41.0967483	142	40	43	130
14	1411	19	24	27	25	68	32	43	5964	1610	1081	0.21664013	9.683333294	11.51133335	37.12854182	697.8173164	25.43600082	-5.56799984	31.00400066	3.297999978	18.81066672	19.16733313	2.279333393	587	73	9	46.2740011	212	46	51	204
14	1394	22	26	26	21	72	33	40	5658	1517	1097	0.177342594	9.735500095	11.83700014	36.83866542	728.1144784	26.1760006	-5.955999851	32.13200045	2.970666607	19.32733377	19.60533349	2.034666657	607	73	10	44.07134511	210	51	57	201
14	1418	20	26	27	20	73	31	42	5215	1386	1114	0.18426916	11.75599996	12.76133331	38.23047659	742.7835917	28.5720005	-4.808000088	33.38000059	4.595999946	21.40133333	21.74600029	3.712666502	499	61	8	44.09803401	174	42	47	165
14	1422	19	28	22	18	76	32	39	4931	1306	1117	0.291926742	12.05183333	13.07833334	38.69787354	746.4959551	28.97599983	-4.820000172	33.796	7.688666552	21.70066659	22.05933364	3.903999915	491	59	8	43.2838799	168	42	48	160
14	1433	19	28	24	16	78	31	40	4330	1118	1143	0.346849352	12.06666658	13.12266657	38.68710654	749.8964919	29	-4.920000076	33.92000008	7.650666654	21.73533312	22.12599977	3.870666663	489	58	8	43.10318626	167	42	48	158
13	1443	24	30	27	19	74	33	37	7748	1190	1103	0.26736632	13.19383335	10.40166648	37.99001749	616.9996186	27.06399918	-0.316000015	27.37999919	7.574000036	21.42066669	21.42066669	6.434000015	803	121	3	68.10572605	356	25	25	349
15	1406	20	26	23	18	74	33	40	5626	1498	1088	0.196201891	9.225333295	12.01666665	36.95616481	734.8567804	25.68000031	-6.835999966	32.51600027	2.293999955	18.85399993	19.14599991	1.359999975	629	74	11	42.90174185	214	55	62	205
15	1454	18	28	18	9	79	33	38	4271	1112	1131	0.197328821	13.16600001	13.06799976	39.43746836	730.8579956	29.54400063	-3.592000008	33.13600063	8.846666584	22.55666701	22.88600032	5.098666638	435	50	8	41.77965674	147	40	43	137
14	1416	18	24	28	23	66	32	43	5110	1113	1161	0.251829058	12.22983332	10.23499975	37.212769	624.5146069	26.40399933	-1.100000024	27.50399935	6.539333204	20.65933339	20.65933339	5.461999853	591	82	4	57.74028818	239	30	30	233
14	1433	19	28	24	16	78	31	40	4464	1167	1135	0.269638866	12.06666658	13.12266657	38.68710654	749.8964919	29	-4.920000076	33.92000008	7.650666654	21.73533312	22.12599977	3.870666663	489	58	8	43.10318626	167	42	48	158
15	1470	16	25	15	9	80	33	42	4388	1143	1138	0.14036341	13.15149994	13.39100005	39.33439185	748.3200562	30.00799942	-4.035999775	34.0439992	8.649333169	22.71333313	23.06799952	4.813333402	452	52	8	42.457543	154	40	45	144
15	1454	18	24	20	11	77	33	42	4573	1205	1129	0.139556214	11.88483342	13.24699989	38.92970476	748.0357116	28.84399986	-5.184000015	34.02799988	7.482666532	21.5486668	21.92400042	3.713333368	495	58	9	41.75992176	167	45	51	158
15	1480	16	28	17	10	80	31	40	3872	956	1148	0.140675411	13.82783339	12.9803329	39.8560954	715.6894431	29.87599945	-2.691999912	32.56799936	9.612666925	23.01600027	23.33133348	5.922666669	405	47	7	41.64986965	138	38	40	125
14	1417	22	25	23	22	72	34	40	4944	1313	1120	0.134552136	10.79583332	12.03033341	36.79451064	743.6866794	27.51600075	-5.179999828	32.69600058	6.607333302	20.54133336	20.80933332	2.817333321	541	64	10	41.56014528	182	50	57	173
14	1433	19	28	24	16	78	31	40	4430	1153	1138	0.327296346	12.06666658	13.12266657	38.68710654	749.8964919	29	-4.920000076	33.92000008	7.650666654	21.73533312	22.12599977	3.870666663	489	58	8	43.10318626	167	42	48	158
14	1414	21	27	24	21	72	32	40	5514	1487	1091	0.144010976	10.86216674	12.73966675	38.10164733	742.4057746	27.68799973	-5.748000145	33.43599987	3.731333435	20.51533349	20.86666695	2.852000058	533	63	9	42.60689677	182	47	53	173
14	1414	21	27	24	21	72	32	40	5179	1389	1106	0.14844355	10.86216674	12.73966675	38.10164733	742.4057746	27.68799973	-5.748000145	33.43599987	3.731333435	20.51533349	20.86666695	2.852000058	533	63	9	42.60689677	182	47	53	173
13	1443	24	30	27	19	74	33	37	7305	1052	1117	0.308369428	13.19383335	10.40166648	37.99001749	616.9996186	27.06399918	-0.316000015	27.37999919	7.574000036	21.42066669	21.42066669	6.434000015	803	121	3	68.10572605	356	25	25	349
14	1345	25	30	23	38	66	34	35	7726	971	1117	0.231992304	13.46083339	9.612333611	37.63049386	574.8596011	26.41200066	0.867999971	25.54400069	8.153333376	20.96800009	21.02733342	7.026000073	833	127	2	68.96374761	371	24	29	362
14	1449	20	28	23	16	78	35	35	3685	865	1155	0.128318876	14.49516663	12.87299966	40.26839345	699.0946866	30.19599915	-1.771999955	31.9679991	10.39200012	23.46666654	23.74733321	6.754000013	381	45	7	41.1132826	130	37	38	115
14	1449	20	28	23	16	78	35	35	3504	791	1164	0.126319945	14.49516663	12.87299966	40.26839345	699.0946866	30.19599915	-1.771999955	31.9679991	10.39200012	23.46666654	23.74733321	6.754000013	381	45	7	41.1132826	130	37	38	115
14	1449	20	28	23	16	78	35	35	3776	896	1151	0.130391061	14.49516663	12.87299966	40.26839345	699.0946866	30.19599915	-1.771999955	31.9679991	10.39200012	23.46666654	23.74733321	6.754000013	381	45	7	41.1132826	130	37	38	115
14	1449	20	28	23	16	78	35	35	3645	843	1158	0.19819729	14.49516663	12.87299966	40.26839345	699.0946866	30.19599915	-1.771999955	31.9679991	10.39200012	23.46666654	23.74733321	6.754000013	381	45	7	41.1132826	130	37	38	115
14	1406	21	27	27	19	73	31	41	5952	1562	1083	0.18186067	11.06250001	12.68566671	38.39487395	730.344621	27.80400085	-5.236000061	33.04000092	4.151333193	20.63000011	20.91733344	3.240666608	530	64	8	43.85403547	183	45	50	175
15	1399	19	25	25	22	71	34	41	6170	1488	1116	0.226978958	11.18150007	9.495000139	35.84642166	617.6427782	24.89599991	-1.592000008	26.48799992	5.642000079	19.52866681	19.52866681	4.547333399	631	86	5	57.25392828	253	34	34	247
14	1443	20	25	25	19	71	32	42	5299	1231	1149	0.200990736	12.72349989	10.05099989	37.7403126	601.3404068	26.53199959	-0.099999994	26.63199958	7.287999933	20.78933318	20.78933318	6.203999927	543	76	4	57.13202254	219	29	29	213
14	1433	19	28	24	16	78	31	40	4760	1254	1125	0.279076189	12.06666658	13.12266657	38.68710654	749.8964919	29	-4.920000076	33.92000008	7.650666654	21.73533312	22.12599977	3.870666663	489	58	8	43.10318626	167	42	48	158
15	1447	19	25	28	15	74	33	41	3867	951	1150	0.149886459	13.25966646	13.01133296	39.53370614	724.344313	29.53999901	-3.371999979	32.91199899	9.003999849	22.55933285	22.93666617	5.303999921	421	48	8	41.0967483	142	40	43	130
14	1414	18	24	24	19	67	32	44	5621	1334	1139	0.180351794	12.79849996	10.63633319	38.2436842	622.3929686	27.0359993	-0.776000023	27.81199932	7.079333345	21.15866661	21.15866661	5.997333204	547	76	4	57.21834227	221	29	29	215
15	1426	19	27	27	19	75	32	40	5706	1534	1093	0.176981732	10.86966671	12.26000011	37.25085144	742.6542537	27.57999992	-5.331999779	32.9119997	3.799999992	20.56466691	20.89000018	2.896000008	547	67	8	44.47195922	191	45	51	183
15	1399	19	25	25	22	71	34	41	5662	1343	1137	0.193718106	11.18150007	9.495000139	35.84642166	617.6427782	24.89599991	-1.592000008	26.48799992	5.642000079	19.52866681	19.52866681	4.547333399	631	86	5	57.25392828	253	34	34	247
14	1418	22	26	22	22	71	37	35	6612	1760	1057	0.187042311	8.39800002	10.73733334	35.52585035	700.5860664	23.98800087	-6.236000061	30.22400093	2.012666616	17.67800029	17.88733323	1.05733335	688	82	11	44.5134488	239	57	64	229
15	1469	17	25	18	9	79	31	42	4247	1091	1146	0.289241135	13.16299989	13.34066625	39.34371424	745.9544882	30.01199913	-3.895999908	33.90799904	8.702000017	22.71866671	23.0733331	4.897333259	448	53	7	43.27223916	155	39	43	145
15	1470	16	25	15	9	80	33	42	4373	1138	1138	0.143098548	13.15149994	13.39100005	39.33439185	748.3200562	30.00799942	-4.035999775	34.0439992	8.649333169	22.71333313	23.06799952	4.813333402	452	52	8	42.457543	154	40	45	144
14	1439	19	29	23	15	77	31	40	4566	1198	1133	0.232411981	12.32550019	13.09233345	38.74388579	747.6479045	29.22399902	-4.56799984	33.79199886	4.9826668	21.95666695	22.33200026	4.136000067	478	57	8	42.85025123	163	42	47	156
13	1443	24	30	27	19	74	33	37	7221	1030	1120	0.26008141	13.19383335	10.40166648	37.99001749	616.9996186	27.06399918	-0.316000015	27.37999919	7.574000036	21.42066669	21.42066669	6.434000015	803	121	3	68.10572605	356	25	25	349
15	1449	17	27	19	11	78	31	42	4430	1159	1135	0.356560975	12.86283335	13.30433351	39.11658727	748.6796798	29.76799965	-4.243999958	34.01199961	8.385333409	22.4526666	22.83666658	4.581333349	460	54	8	42.47752871	158	41	46	148
14	1448	21	23	25	15	73	31	45	5204	1397	1101	0.13934736	11.01416655	13.17299994	39.07510675	737.8264512	27.87199974	-5.840000153	33.71199989	6.82133323	20.63133287	20.96666622	3.079333385	520	60	10	41.04714797	173	49	55	163
14	1411	20	24	24	19	70	33	43	5070	1347	1113	0.176259086	11.2796665	12.8606666	38.75562498	728.2100798	28.02799988	-5.156000137	33.18400002	7.165333271	20.76533318	21.07066631	3.419999957	504	60	8	42.84719131	171	44	50	163
13	1366	25	29	22	38	67	34	35	7991	1097	1108	0.23421824	13.04283351	9.379666761	36.42871845	591.6956231	26.22400093	0.476000011	25.74800092	7.622666707	20.81800048	20.86400048	6.488000045	848	128	2	68.7923401	376	25	30	370
14	1395	23	28	24	21	72	33	38	5172	1344	1131	0.216180876	11.21850001	11.33433336	35.58436866	741.4285693	27.62400055	-4.228000164	31.85200071	4.097333312	20.91266696	21.18400033	3.229333301	548	68	8	44.92417855	191	45	50	182
14	1467	19	29	18	10	79	33	37	4472	1177	1128	0.139361605	12.4758333	13.15033332	38.77324377	753.3928996	29.29199982	-4.624000072	33.91599989	7.985999872	22.14200004	22.52199984	4.158666541	471	54	9	41.65576089	158	43	48	150
14	1416	18	24	28	23	66	32	43	5207	1133	1157	0.227331281	12.97749998	9.606333211	36.70462026	604.3374818	26.5	0.328000009	26.17199999	7.332666665	21.02400001	21.02400001	6.359999985	578	80	4	57.77412591	233	29	29	227
15	1390	21	24	24	22	68	34	41	5391	1220	1149	0.183446184	12.19750005	9.483	36.35562019	604.5422172	25.73600006	-0.34800002	26.08400008	6.703333343	20.31866678	20.31866678	5.649333259	595	82	4	57.76921246	239	30	30	234
15	1480	16	28	17	10	80	31	40	3820	935	1150	0.135535896	13.82783339	12.9803329	39.8560954	715.6894431	29.87599945	-2.691999912	32.56799936	9.612666925	23.01600027	23.33133348	5.922666669	405	47	7	41.64986965	138	38	40	125
14	1444	18	25	23	13	73	32	42	4700	1243	1130	0.194478527	12.62566655	12.65999982	39.03070593	718.0579675	28.78800011	-3.648000002	32.43600011	5.707999848	21.84866635	22.26199977	4.773999912	463	58	6	47.14576057	168	35	37	160
14	1411	21	28	26	20	73	33	39	4281	1071	1153	0.141200408	11.41533338	12.33933332	37.36927166	743.7859511	28.24399948	-4.776000023	33.0199995	7.188666821	21.114	21.41866668	3.396666725	505	60	9	41.84343426	172	46	53	161
14	1410	20	27	26	24	69	34	38	4424	1121	1165	0.211129516	12.90283344	11.73233354	36.57667247	738.440685	29.02400017	-3.052000046	32.07600021	8.614666676	22.46733332	22.73266681	4.791333392	470	59	7	44.79860609	165	39	44	154
14	1416	18	24	28	23	66	32	43	5403	1199	1151	0.238601699	12.22983332	10.23499975	37.212769	624.5146069	26.40399933	-1.100000024	27.50399935	6.539333204	20.65933339	20.65933339	5.461999853	591	82	4	57.74028818	239	30	30	233
14	1416	18	24	28	23	66	32	43	5192	1146	1158	0.264790356	12.22983332	10.23499975	37.212769	624.5146069	26.40399933	-1.100000024	27.50399935	6.539333204	20.65933339	20.65933339	5.461999853	591	82	4	57.74028818	239	30	30	233
14	1449	20	28	23	16	78	35	35	3624	836	1159	0.19819729	14.49516663	12.87299966	40.26839345	699.0946866	30.19599915	-1.771999955	31.9679991	10.39200012	23.46666654	23.74733321	6.754000013	381	45	7	41.1132826	130	37	38	115
15	1420	22	26	28	22	75	34	40	6245	1650	1074	0.171429232	9.905000071	11.65933359	36.93870719	713.8012354	26.10400009	-5.460000038	31.56400013	3.29400002	19.30666685	19.56333351	2.346666714	600	72	9	44.44619199	208	49	56	200
14	1414	21	27	24	21	72	32	40	5135	1372	1108	0.141908124	10.86216674	12.73966675	38.10164733	742.4057746	27.68799973	-5.748000145	33.43599987	3.731333435	20.51533349	20.86666695	2.852000058	533	63	9	42.60689677	182	47	53	173
15	1454	18	24	20	11	77	33	42	4587	1210	1129	0.159196571	11.88483342	13.24699989	38.92970476	748.0357116	28.84399986	-5.184000015	34.02799988	7.482666532	21.5486668	21.92400042	3.713333368	495	58	9	41.75992176	167	45	51	158
15	1454	18	24	20	11	77	33	42	4637	1226	1127	0.517953813	11.88483342	13.24699989	38.92970476	748.0357116	28.84399986	-5.184000015	34.02799988	7.482666532	21.5486668	21.92400042	3.713333368	495	58	9	41.75992176	167	45	51	158
15	1428	17	26	21	14	76	32	40	4926	1325	1124	0.184163794	12.30716661	13.23033326	38.96775912	746.917327	29.29999924	-4.65199995	33.95199919	4.980666608	21.96933333	22.30533314	4.136666705	485	59	7	44.05975054	168	41	45	160
14	1416	18	24	28	23	66	32	43	5289	1187	1154	0.238956779	12.22983332	10.23499975	37.212769	624.5146069	26.40399933	-1.100000024	27.50399935	6.539333204	20.65933339	20.65933339	5.461999853	591	82	4	57.74028818	239	30	30	233
15	1420	22	26	28	22	75	34	40	5592	1474	1104	0.171429232	9.905000071	11.65933359	36.93870719	713.8012354	26.10400009	-5.460000038	31.56400013	3.29400002	19.30666685	19.56333351	2.346666714	600	72	9	44.44619199	208	49	56	200
14	1414	21	27	24	21	72	32	40	5205	1394	1105	0.144010976	10.86216674	12.73966675	38.10164733	742.4057746	27.68799973	-5.748000145	33.43599987	3.731333435	20.51533349	20.86666695	2.852000058	533	63	9	42.60689677	182	47	53	173
15	1449	17	27	19	11	78	31	42	4438	1160	1136	0.251300126	12.86283335	13.30433351	39.11658727	748.6796798	29.76799965	-4.243999958	34.01199961	8.385333409	22.4526666	22.83666658	4.581333349	460	54	8	42.47752871	158	41	46	148
14	1411	21	28	26	20	73	33	39	4299	1083	1151	0.141200408	11.41533338	12.33933332	37.36927166	743.7859511	28.24399948	-4.776000023	33.0199995	7.188666821	21.114	21.41866668	3.396666725	505	60	9	41.84343426	172	46	53	161
15	1480	16	28	17	10	80	31	40	3885	963	1147	0.141520545	13.82783339	12.9803329	39.8560954	715.6894431	29.87599945	-2.691999912	32.56799936	9.612666925	23.01600027	23.33133348	5.922666669	405	47	7	41.64986965	138	38	40	125
15	1420	22	26	28	22	75	34	40	5995	1590	1085	0.171429232	9.905000071	11.65933359	36.93870719	713.8012354	26.10400009	-5.460000038	31.56400013	3.29400002	19.30666685	19.56333351	2.346666714	600	72	9	44.44619199	208	49	56	200
15	1399	19	25	25	22	71	34	41	6111	1472	1118	0.226978958	11.18150007	9.495000139	35.84642166	617.6427782	24.89599991	-1.592000008	26.48799992	5.642000079	19.52866681	19.52866681	4.547333399	631	86	5	57.25392828	253	34	34	247
14	1416	18	24	28	23	66	32	43	5238	1160	1157	0.264790356	12.22983332	10.23499975	37.212769	624.5146069	26.40399933	-1.100000024	27.50399935	6.539333204	20.65933339	20.65933339	5.461999853	591	82	4	57.74028818	239	30	30	233
14	1411	20	24	24	19	70	33	43	5193	1377	1108	0.181844532	11.2796665	12.8606666	38.75562498	728.2100798	28.02799988	-5.156000137	33.18400002	7.165333271	20.76533318	21.07066631	3.419999957	504	60	8	42.84719131	171	44	50	163
15	1449	17	27	19	11	78	31	42	4392	1143	1138	0.200053677	12.86283335	13.30433351	39.11658727	748.6796798	29.76799965	-4.243999958	34.01199961	8.385333409	22.4526666	22.83666658	4.581333349	460	54	8	42.47752871	158	41	46	148
15	1399	19	25	25	22	71	34	41	5495	1289	1141	0.200113446	11.18150007	9.495000139	35.84642166	617.6427782	24.89599991	-1.592000008	26.48799992	5.642000079	19.52866681	19.52866681	4.547333399	631	86	5	57.25392828	253	34	34	247
14	1411	21	28	26	20	73	33	39	4437	1159	1143	0.166009381	11.41533338	12.33933332	37.36927166	743.7859511	28.24399948	-4.776000023	33.0199995	7.188666821	21.114	21.41866668	3.396666725	505	60	9	41.84343426	172	46	53	161
14	1410	20	27	26	24	69	34	38	4398	1116	1165	0.214381263	12.90283344	11.73233354	36.57667247	738.440685	29.02400017	-3.052000046	32.07600021	8.614666676	22.46733332	22.73266681	4.791333392	470	59	7	44.79860609	165	39	44	154
15	1454	18	28	18	9	79	33	38	4286	1118	1131	0.194661558	13.16600001	13.06799976	39.43746836	730.8579956	29.54400063	-3.592000008	33.13600063	8.846666584	22.55666701	22.88600032	5.098666638	435	50	8	41.77965674	147	40	43	137
14	1411	21	28	26	20	73	33	39	4824	1270	1125	0.136621997	11.41533338	12.33933332	37.36927166	743.7859511	28.24399948	-4.776000023	33.0199995	7.188666821	21.114	21.41866668	3.396666725	505	60	9	41.84343426	172	46	53	161
14	1418	20	26	27	20	73	31	42	5229	1397	1112	0.186293349	11.75599996	12.76133331	38.23047659	742.7835917	28.5720005	-4.808000088	33.38000059	4.595999946	21.40133333	21.74600029	3.712666502	499	61	8	44.09803401	174	42	47	165
15	1428	17	26	21	14	76	32	40	5023	1372	1120	0.181602299	12.30716661	13.23033326	38.96775912	746.917327	29.29999924	-4.65199995	33.95199919	4.980666608	21.96933333	22.30533314	4.136666705	485	59	7	44.05975054	168	41	45	160
15	1428	17	26	21	14	76	32	40	4842	1299	1128	0.673586488	12.30716661	13.23033326	38.96775912	746.917327	29.29999924	-4.65199995	33.95199919	4.980666608	21.96933333	22.30533314	4.136666705	485	59	7	44.05975054	168	41	45	160
15	1419	20	26	26	19	73	32	41	4896	1305	1117	0.187957361	12.35050008	12.9936667	38.4155232	754.7553892	29.20400047	-4.619999886	33.82400036	4.88533322	22.03066683	22.42133347	4.028666635	476	57	8	42.73743652	164	42	47	156
14	1414	21	27	24	21	72	32	40	5488	1483	1092	0.139251381	10.86216674	12.73966675	38.10164733	742.4057746	27.68799973	-5.748000145	33.43599987	3.731333435	20.51533349	20.86666695	2.852000058	533	63	9	42.60689677	182	47	53	173
14	1411	21	28	26	20	73	33	39	4741	1240	1129	0.134221315	11.41533338	12.33933332	37.36927166	743.7859511	28.24399948	-4.776000023	33.0199995	7.188666821	21.114	21.41866668	3.396666725	505	60	9	41.84343426	172	46	53	161
14	1411	21	28	26	20	73	33	39	4428	1126	1146	0.135865971	11.41533338	12.33933332	37.36927166	743.7859511	28.24399948	-4.776000023	33.0199995	7.188666821	21.114	21.41866668	3.396666725	505	60	9	41.84343426	172	46	53	161
14	1410	20	27	26	24	69	34	38	4381	1107	1166	0.214381263	12.90283344	11.73233354	36.57667247	738.440685	29.02400017	-3.052000046	32.07600021	8.614666676	22.46733332	22.73266681	4.791333392	470	59	7	44.79860609	165	39	44	154
14	1438	19	28	23	20	73	32	39	4535	1205	1138	0.1475759	11.9763334	13.14533341	38.76307307	746.6959387	29.07600021	-4.835999966	33.91200018	7.69266665	21.67733367	22.01533349	3.896666606	477	57	9	41.73911072	164	44	50	152
14	1414	21	27	24	21	72	32	40	5559	1504	1089	0.139928162	10.86216674	12.73966675	38.10164733	742.4057746	27.68799973	-5.748000145	33.43599987	3.731333435	20.51533349	20.86666695	2.852000058	533	63	9	42.60689677	182	47	53	173
14	1416	18	24	28	23	66	32	43	5226	1158	1160	0.189873099	12.22983332	10.23499975	37.212769	624.5146069	26.40399933	-1.100000024	27.50399935	6.539333204	20.65933339	20.65933339	5.461999853	591	82	4	57.74028818	239	30	30	233
14	1419	23	27	20	20	70	34	39	5958	1607	1073	0.233461112	9.879000008	12.01800001	36.99667453	736.4498435	26.44000053	-6.044000149	32.48400068	2.933333337	19.57266665	19.8226668	2.039333383	592	70	11	41.75481053	200	54	62	190
15	1454	18	24	20	11	77	33	42	4606	1216	1128	0.159196571	11.88483342	13.24699989	38.92970476	748.0357116	28.84399986	-5.184000015	34.02799988	7.482666532	21.5486668	21.92400042	3.713333368	495	58	9	41.75992176	167	45	51	158
14	1414	18	24	24	19	67	32	44	5736	1365	1135	0.187929899	12.79849996	10.63633319	38.2436842	622.3929686	27.0359993	-0.776000023	27.81199932	7.079333345	21.15866661	21.15866661	5.997333204	547	76	4	57.21834227	221	29	29	215
13	1422	22	25	31	29	65	29	45	7158	912	1109	0.323412061	14.45749995	9.248333355	37.76679756	550.6768992	27.34399986	2.855999947	24.48799992	9.416666508	21.65666691	21.66533343	8.299333215	735	118	2	70.21026	338	21	27	326
14	1433	19	28	24	16	78	31	40	4496	1172	1136	0.279076189	12.06666658	13.12266657	38.68710654	749.8964919	29	-4.920000076	33.92000008	7.650666654	21.73533312	22.12599977	3.870666663	489	58	8	43.10318626	167	42	48	158
15	1426	19	27	27	19	75	32	40	5324	1408	1113	0.163990855	10.86966671	12.26000011	37.25085144	742.6542537	27.57999992	-5.331999779	32.9119997	3.799999992	20.56466691	20.89000018	2.896000008	547	67	8	44.47195922	191	45	51	183
14	1439	19	29	23	15	77	31	40	4491	1183	1137	0.179494336	12.32550019	13.09233345	38.74388579	747.6479045	29.22399902	-4.56799984	33.79199886	4.9826668	21.95666695	22.33200026	4.136000067	478	57	8	42.85025123	163	42	47	156
14	1416	18	24	28	23	66	32	43	5173	1135	1159	0.264790356	12.22983332	10.23499975	37.212769	624.5146069	26.40399933	-1.100000024	27.50399935	6.539333204	20.65933339	20.65933339	5.461999853	591	82	4	57.74028818	239	30	30	233
14	1455	18	25	22	15	77	31	43	4176	1075	1135	0.132823884	12.85700004	13.23066662	39.46154458	735.8074096	29.47599983	-4.052000046	33.52799988	8.518000131	22.31666692	22.68933344	4.765999918	438	50	8	41.24134436	148	41	45	137
15	1462	17	28	17	9	79	32	40	4163	1042	1161	0.183891624	13.67533317	13.21999998	39.39213433	738.7797129	30.29999924	-3.25999999	33.55999923	9.303333367	23.13199949	23.41199938	5.428666616	434	54	6	45.54284784	155	35	38	145
14	1414	21	27	24	21	72	32	40	5503	1487	1092	0.141201258	10.86216674	12.73966675	38.10164733	742.4057746	27.68799973	-5.748000145	33.43599987	3.731333435	20.51533349	20.86666695	2.852000058	533	63	9	42.60689677	182	47	53	173
14	1418	20	26	27	20	73	31	42	5208	1381	1115	0.18426916	11.75599996	12.76133331	38.23047659	742.7835917	28.5720005	-4.808000088	33.38000059	4.595999946	21.40133333	21.74600029	3.712666502	499	61	8	44.09803401	174	42	47	165
15	1428	17	26	21	14	76	32	40	4825	1295	1130	0.598333657	12.30716661	13.23033326	38.96775912	746.917327	29.29999924	-4.65199995	33.95199919	4.980666608	21.96933333	22.30533314	4.136666705	485	59	7	44.05975054	168	41	45	160
14	1443	19	23	24	15	71	32	45	5471	1472	1101	0.228473201	11.26483344	12.30366678	38.38657928	708.2207187	27.43600082	-4.616000175	32.052001	4.637333333	20.47666725	20.8486673	3.654666722	513	64	7	46.19102066	185	40	44	178
13	1358	28	30	27	34	71	34	35	7577	1085	1100	0.598962367	11.59966676	9.115333706	35.61233728	594.2391288	24.89999962	-0.69599998	25.5959996	6.3240001	19.59066661	19.59066661	5.157333453	867	126	4	66.38984935	373	31	31	369
14	1345	25	30	23	38	66	34	35	7910	1036	1110	0.217200816	13.46083339	9.612333611	37.63049386	574.8596011	26.41200066	0.867999971	25.54400069	8.153333376	20.96800009	21.02733342	7.026000073	833	127	2	68.96374761	371	24	29	362
14	1449	20	28	23	16	78	35	35	3422	760	1167	0.126319945	14.49516663	12.87299966	40.26839345	699.0946866	30.19599915	-1.771999955	31.9679991	10.39200012	23.46666654	23.74733321	6.754000013	381	45	7	41.1132826	130	37	38	115
14	1410	20	27	26	24	69	34	38	4477	1148	1161	0.214381263	12.90283344	11.73233354	36.57667247	738.440685	29.02400017	-3.052000046	32.07600021	8.614666676	22.46733332	22.73266681	4.791333392	470	59	7	44.79860609	165	39	44	154
14	1449	20	28	23	16	78	35	35	3729	882	1153	0.128318876	14.49516663	12.87299966	40.26839345	699.0946866	30.19599915	-1.771999955	31.9679991	10.39200012	23.46666654	23.74733321	6.754000013	381	45	7	41.1132826	130	37	38	115
15	1442	17	26	18	14	78	32	41	4464	1169	1135	0.14036341	12.09033335	13.29933347	38.93703371	750.70242	29.10000038	-5.056000233	34.15600061	7.639333407	21.75	22.14933348	3.849999905	487	56	9	41.60779758	164	45	50	154
15	1428	17	26	21	14	76	32	40	5074	1389	1116	0.184774533	12.30716661	13.23033326	38.96775912	746.917327	29.29999924	-4.65199995	33.95199919	4.980666608	21.96933333	22.30533314	4.136666705	485	59	7	44.05975054	168	41	45	160
13	1422	22	25	31	29	65	29	45	7369	998	1104	0.598962367	14.45749995	9.248333355	37.76679756	550.6768992	27.34399986	2.855999947	24.48799992	9.416666508	21.65666691	21.66533343	8.299333215	735	118	2	70.21026	338	21	27	326
15	1470	16	25	15	9	80	33	42	4378	1139	1138	0.143098548	13.15149994	13.39100005	39.33439185	748.3200562	30.00799942	-4.035999775	34.0439992	8.649333169	22.71333313	23.06799952	4.813333402	452	52	8	42.457543	154	40	45	144
16	1409	17	25	23	14	73	33	41	4939	1286	1138	0.199705794	11.07816668	12.16700023	37.36334713	733.8635209	27.68799973	-4.875999928	32.56399965	4.094666779	20.66933298	20.95599969	3.178666691	545	67	8	45.66898428	193	43	48	185
14	1405	21	24	22	22	69	33	41	5990	1612	1067	0.219976917	9.229333279	11.954	37.44049114	718.3625647	25.42000008	-6.507999897	31.92799997	2.546000073	18.7106665	18.94466654	1.630666773	613	71	12	40.63427304	204	58	66	196
14	1443	20	25	25	19	71	32	42	5424	1273	1146	0.183594555	12.72349989	10.05099989	37.7403126	601.3404068	26.53199959	-0.099999994	26.63199958	7.287999933	20.78933318	20.78933318	6.203999927	543	76	4	57.13202254	219	29	29	213
13	1358	28	30	27	34	71	34	35	7577	1098	1101	0.561531246	11.59966676	9.115333706	35.61233728	594.2391288	24.89999962	-0.69599998	25.5959996	6.3240001	19.59066661	19.59066661	5.157333453	867	126	4	66.38984935	373	31	31	369
14	1416	18	24	28	23	66	32	43	5219	1157	1161	0.189873099	12.22983332	10.23499975	37.212769	624.5146069	26.40399933	-1.100000024	27.50399935	6.539333204	20.65933339	20.65933339	5.461999853	591	82	4	57.74028818	239	30	30	233
15	1453	18	27	24	11	78	34	38	5178	1328	1126	0.191915497	12.20533329	12.82333316	38.66176211	733.7855347	28.92399979	-4.243999958	33.16799974	5.127333353	21.75266647	22.0413332	4.242666711	495	61	7	45.8077255	175	39	43	167
14	1443	19	23	24	15	71	32	45	5450	1465	1101	0.228473201	11.26483344	12.30366678	38.38657928	708.2207187	27.43600082	-4.616000175	32.052001	4.637333333	20.47666725	20.8486673	3.654666722	513	64	7	46.19102066	185	40	44	178
14	1443	19	23	24	15	71	32	45	5865	1583	1085	0.218601719	11.26483344	12.30366678	38.38657928	708.2207187	27.43600082	-4.616000175	32.052001	4.637333333	20.47666725	20.8486673	3.654666722	513	64	7	46.19102066	185	40	44	178
15	1449	17	27	19	11	78	31	42	4488	1175	1134	0.295262069	12.86283335	13.30433351	39.11658727	748.6796798	29.76799965	-4.243999958	34.01199961	8.385333409	22.4526666	22.83666658	4.581333349	460	54	8	42.47752871	158	41	46	148
14	1422	20	27	25	23	70	35	36	4264	1053	1174	0.205826491	13.28400003	12.10666698	37.21006516	741.6865033	29.44000053	-3.095999956	32.53600049	8.898000002	22.83000008	23.14199988	5.084666749	461	59	7	45.69745001	163	37	42	152
15	1444	16	26	19	11	78	33	41	5115	1361	1115	0.188775629	12.20849995	13.20099982	38.92263252	746.3976321	29.16399956	-4.751999855	33.91599941	7.840666642	21.84466648	22.19599994	4.032000075	489	59	8	43.47666785	168	42	47	160
14	1411	20	24	24	19	70	33	43	4883	1296	1121	0.182890952	11.2796665	12.8606666	38.75562498	728.2100798	28.02799988	-5.156000137	33.18400002	7.165333271	20.76533318	21.07066631	3.419999957	504	60	8	42.84719131	171	44	50	163
14	1425	20	25	25	18	70	32	41	5020	1077	1163	0.233143583	12.97749998	9.606333211	36.70462026	604.3374818	26.5	0.328000009	26.17199999	7.332666665	21.02400001	21.02400001	6.359999985	578	80	4	57.77412591	233	29	29	227
14	1449	20	28	23	16	78	35	35	3693	869	1155	0.128318876	14.49516663	12.87299966	40.26839345	699.0946866	30.19599915	-1.771999955	31.9679991	10.39200012	23.46666654	23.74733321	6.754000013	381	45	7	41.1132826	130	37	38	115
15	1454	18	28	18	9	79	33	38	4183	1078	1135	0.132823884	13.16600001	13.06799976	39.43746836	730.8579956	29.54400063	-3.592000008	33.13600063	8.846666584	22.55666701	22.88600032	5.098666638	435	50	8	41.77965674	147	40	43	137
14	1449	20	28	23	16	78	35	35	3731	883	1153	0.128318876	14.49516663	12.87299966	40.26839345	699.0946866	30.19599915	-1.771999955	31.9679991	10.39200012	23.46666654	23.74733321	6.754000013	381	45	7	41.1132826	130	37	38	115
15	1480	16	28	17	10	80	31	40	3873	958	1148	0.140675411	13.82783339	12.9803329	39.8560954	715.6894431	29.87599945	-2.691999912	32.56799936	9.612666925	23.01600027	23.33133348	5.922666669	405	47	7	41.64986965	138	38	40	125
15	1442	17	26	18	14	78	32	41	4542	1196	1131	0.214914978	12.09033335	13.29933347	38.93703371	750.70242	29.10000038	-5.056000233	34.15600061	7.639333407	21.75	22.14933348	3.849999905	487	56	9	41.60779758	164	45	50	154
14	1394	20	28	27	44	66	33	39	4789	1223	1150	0.219054148	12.10316671	11.46699974	36.09607137	735.006726	28.37599945	-3.39199996	31.76799941	4.981333276	21.67400026	21.95200014	4.129333198	497	63	7	45.49835409	175	40	45	166
14	1449	20	28	23	16	78	35	35	3625	838	1159	0.243972704	14.49516663	12.87299966	40.26839345	699.0946866	30.19599915	-1.771999955	31.9679991	10.39200012	23.46666654	23.74733321	6.754000013	381	45	7	41.1132826	130	37	38	115
14	1410	21	29	27	24	71	33	36	4001	947	1187	0.140808761	14.17883336	11.67100009	37.10262	721.2775403	29.97599983	-1.480000019	31.45599985	10.00133338	23.49866676	23.70466677	6.192666752	419	54	6	45.95629058	151	34	37	140
13	1358	28	30	27	34	71	34	35	7803	1222	1099	0.274464995	11.59966676	9.115333706	35.61233728	594.2391288	24.89999962	-0.69599998	25.5959996	6.3240001	19.59066661	19.59066661	5.157333453	867	126	4	66.38984935	373	31	31	369
14	1416	18	24	28	23	66	32	43	5224	1161	1160	0.188652381	12.22983332	10.23499975	37.212769	624.5146069	26.40399933	-1.100000024	27.50399935	6.539333204	20.65933339	20.65933339	5.461999853	591	82	4	57.74028818	239	30	30	233
14	1433	19	28	24	16	78	31	40	4721	1241	1126	0.144889474	12.06666658	13.12266657	38.68710654	749.8964919	29	-4.920000076	33.92000008	7.650666654	21.73533312	22.12599977	3.870666663	489	58	8	43.10318626	167	42	48	158
15	1442	17	26	18	14	78	32	41	4633	1225	1127	0.159196571	12.09033335	13.29933347	38.93703371	750.70242	29.10000038	-5.056000233	34.15600061	7.639333407	21.75	22.14933348	3.849999905	487	56	9	41.60779758	164	45	50	154
13	1443	24	30	27	19	74	33	37	7206	1026	1120	0.272417516	13.19383335	10.40166648	37.99001749	616.9996186	27.06399918	-0.316000015	27.37999919	7.574000036	21.42066669	21.42066669	6.434000015	803	121	3	68.10572605	356	25	25	349
14	1411	21	28	26	20	73	33	39	4574	1180	1137	0.14197284	11.41533338	12.33933332	37.36927166	743.7859511	28.24399948	-4.776000023	33.0199995	7.188666821	21.114	21.41866668	3.396666725	505	60	9	41.84343426	172	46	53	161
15	1480	16	28	17	10	80	31	40	3853	952	1149	0.137307242	13.82783339	12.9803329	39.8560954	715.6894431	29.87599945	-2.691999912	32.56799936	9.612666925	23.01600027	23.33133348	5.922666669	405	47	7	41.64986965	138	38	40	125
15	1406	20	26	23	18	74	33	40	5510	1462	1095	0.211938128	9.225333295	12.01666665	36.95616481	734.8567804	25.68000031	-6.835999966	32.51600027	2.293999955	18.85399993	19.14599991	1.359999975	629	74	11	42.90174185	214	55	62	205
14	1443	20	25	25	19	71	32	42	5244	1215	1151	0.199516207	12.72349989	10.05099989	37.7403126	601.3404068	26.53199959	-0.099999994	26.63199958	7.287999933	20.78933318	20.78933318	6.203999927	543	76	4	57.13202254	219	29	29	213
15	1453	18	27	24	11	78	34	38	4887	1268	1140	0.177749023	12.20533329	12.82333316	38.66176211	733.7855347	28.92399979	-4.243999958	33.16799974	5.127333353	21.75266647	22.0413332	4.242666711	495	61	7	45.8077255	175	39	43	167
15	1399	19	25	25	22	71	34	41	5600	1324	1139	0.189391524	11.18150007	9.495000139	35.84642166	617.6427782	24.89599991	-1.592000008	26.48799992	5.642000079	19.52866681	19.52866681	4.547333399	631	86	5	57.25392828	253	34	34	247
15	1480	16	28	17	10	80	31	40	3846	949	1149	0.137307242	13.82783339	12.9803329	39.8560954	715.6894431	29.87599945	-2.691999912	32.56799936	9.612666925	23.01600027	23.33133348	5.922666669	405	47	7	41.64986965	138	38	40	125
15	1480	16	28	17	10	80	31	40	3893	966	1147	0.141520545	13.82783339	12.9803329	39.8560954	715.6894431	29.87599945	-2.691999912	32.56799936	9.612666925	23.01600027	23.33133348	5.922666669	405	47	7	41.64986965	138	38	40	125
14	1345	25	30	23	38	66	34	35	7625	930	1119	0.231992304	13.46083339	9.612333611	37.63049386	574.8596011	26.41200066	0.867999971	25.54400069	8.153333376	20.96800009	21.02733342	7.026000073	833	127	2	68.96374761	371	24	29	362
14	1416	18	24	28	23	66	32	43	5260	1158	1156	0.238601699	12.22983332	10.23499975	37.212769	624.5146069	26.40399933	-1.100000024	27.50399935	6.539333204	20.65933339	20.65933339	5.461999853	591	82	4	57.74028818	239	30	30	233
15	1444	16	26	19	11	78	33	41	5051	1350	1118	0.182834357	12.20849995	13.20099982	38.92263252	746.3976321	29.16399956	-4.751999855	33.91599941	7.840666642	21.84466648	22.19599994	4.032000075	489	59	8	43.47666785	168	42	47	160
15	1449	17	27	19	11	78	31	42	4518	1187	1132	0.139556214	12.86283335	13.30433351	39.11658727	748.6796798	29.76799965	-4.243999958	34.01199961	8.385333409	22.4526666	22.83666658	4.581333349	460	54	8	42.47752871	158	41	46	148
14	1345	25	30	23	38	66	34	35	7399	791	1121	0.345988512	13.46083339	9.612333611	37.63049386	574.8596011	26.41200066	0.867999971	25.54400069	8.153333376	20.96800009	21.02733342	7.026000073	833	127	2	68.96374761	371	24	29	362
14	1438	19	28	23	20	73	32	39	4581	1221	1135	0.1475759	11.9763334	13.14533341	38.76307307	746.6959387	29.07600021	-4.835999966	33.91200018	7.69266665	21.67733367	22.01533349	3.896666606	477	57	9	41.73911072	164	44	50	152
14	1411	20	24	24	19	70	33	43	4846	1287	1123	0.182890952	11.2796665	12.8606666	38.75562498	728.2100798	28.02799988	-5.156000137	33.18400002	7.165333271	20.76533318	21.07066631	3.419999957	504	60	8	42.84719131	171	44	50	163
14	1474	19	27	19	12	77	32	40	3464	690	1197	0.201002374	15.49116664	12.4456667	40.01822109	680.8441872	30.65999985	-0.439999998	31.09999985	11.54133348	24.23466651	24.30733315	7.790666689	369	48	4	48.59207936	138	27	29	127
15	1470	16	25	15	9	80	33	42	4113	1048	1149	0.410090864	13.5791667	13.51499978	39.79213276	741.9148356	30.34799957	-3.615999937	33.96399951	9.089999897	23.04666694	23.34800021	5.253999951	433	50	7	42.92268527	149	38	42	139
15	1420	22	26	28	22	75	34	40	6201	1683	1073	0.157398477	9.905000071	11.65933359	36.93870719	713.8012354	26.10400009	-5.460000038	31.56400013	3.29400002	19.30666685	19.56333351	2.346666714	600	72	9	44.44619199	208	49	56	200
14	1448	21	23	25	15	73	31	45	5504	1480	1088	0.143746585	11.01416655	13.17299994	39.07510675	737.8264512	27.87199974	-5.840000153	33.71199989	6.82133323	20.63133287	20.96666622	3.079333385	520	60	10	41.04714797	173	49	55	163
14	1410	20	27	26	24	69	34	38	4477	1147	1161	0.214381263	12.90283344	11.73233354	36.57667247	738.440685	29.02400017	-3.052000046	32.07600021	8.614666676	22.46733332	22.73266681	4.791333392	470	59	7	44.79860609	165	39	44	154
14	1416	18	24	28	23	66	32	43	5324	1187	1155	0.190195844	12.22983332	10.23499975	37.212769	624.5146069	26.40399933	-1.100000024	27.50399935	6.539333204	20.65933339	20.65933339	5.461999853	591	82	4	57.74028818	239	30	30	233
15	1480	16	28	17	10	80	31	40	3882	962	1147	0.141520545	13.82783339	12.9803329	39.8560954	715.6894431	29.87599945	-2.691999912	32.56799936	9.612666925	23.01600027	23.33133348	5.922666669	405	47	7	41.64986965	138	38	40	125
14	1418	20	26	27	20	73	31	42	5096	1355	1119	0.185570672	11.75599996	12.76133331	38.23047659	742.7835917	28.5720005	-4.808000088	33.38000059	4.595999946	21.40133333	21.74600029	3.712666502	499	61	8	44.09803401	174	42	47	165
14	1410	20	27	26	24	69	34	38	4522	1161	1160	0.211129516	12.90283344	11.73233354	36.57667247	738.440685	29.02400017	-3.052000046	32.07600021	8.614666676	22.46733332	22.73266681	4.791333392	470	59	7	44.79860609	165	39	44	154
13	1390	20	27	16	30	62	32	40	7182	595	1109	0.201517776	15.44850015	9.105666657	38.25267359	537.7438269	27.72800064	3.924000025	23.80400062	10.41466677	22.27933391	22.61133385	9.423333208	762	127	1	73.49229702	360	17	24	346
13	1358	28	30	27	34	71	34	35	7681	1171	1102	0.274464995	11.59966676	9.115333706	35.61233728	594.2391288	24.89999962	-0.69599998	25.5959996	6.3240001	19.59066661	19.59066661	5.157333453	867	126	4	66.38984935	373	31	31	369
15	1442	17	26	18	14	78	32	41	4558	1200	1130	0.139556214	12.09033335	13.29933347	38.93703371	750.70242	29.10000038	-5.056000233	34.15600061	7.639333407	21.75	22.14933348	3.849999905	487	56	9	41.60779758	164	45	50	154
15	1468	16	26	13	8	78	35	37	3887	952	1160	0.316995651	14.02183337	13.40900019	39.97912887	731.5576231	30.51200104	-3.027999878	33.54000092	9.667333206	23.34666681	23.54933373	5.725333234	416	50	6	44.65757301	147	35	37	138
14	1433	19	28	24	16	78	31	40	4419	1149	1138	0.269638866	12.06666658	13.12266657	38.68710654	749.8964919	29	-4.920000076	33.92000008	7.650666654	21.73533312	22.12599977	3.870666663	489	58	8	43.10318626	167	42	48	158
13	1358	28	30	27	34	71	34	35	8301	1412	1087	0.553382933	11.59966676	9.115333706	35.61233728	594.2391288	24.89999962	-0.69599998	25.5959996	6.3240001	19.59066661	19.59066661	5.157333453	867	126	4	66.38984935	373	31	31	369
14	1414	18	24	24	19	67	32	44	5806	1388	1132	0.179887339	11.18150007	9.495000139	35.84642166	617.6427782	24.89599991	-1.592000008	26.48799992	5.642000079	19.52866681	19.52866681	4.547333399	631	86	5	57.25392828	253	34	34	247
14	1391	22	25	25	28	69	33	40	4795	1262	1126	0.137270704	11.29600006	12.54733344	38.0961055	731.2294532	28.07600021	-4.860000134	32.93600035	7.185333252	20.83466689	21.14533345	3.42266649	505	60	9	41.90191705	172	46	53	160
14	1416	18	24	28	23	66	32	43	5324	1185	1157	0.189873099	12.22983332	10.23499975	37.212769	624.5146069	26.40399933	-1.100000024	27.50399935	6.539333204	20.65933339	20.65933339	5.461999853	591	82	4	57.74028818	239	30	30	233
15	1470	16	25	15	9	80	33	42	4290	1109	1142	0.298054457	13.15149994	13.39100005	39.33439185	748.3200562	30.00799942	-4.035999775	34.0439992	8.649333169	22.71333313	23.06799952	4.813333402	452	52	8	42.457543	154	40	45	144
15	1420	22	26	28	22	75	34	40	6048	1599	1083	0.171429232	9.905000071	11.65933359	36.93870719	713.8012354	26.10400009	-5.460000038	31.56400013	3.29400002	19.30666685	19.56333351	2.346666714	600	72	9	44.44619199	208	49	56	200
14	1418	22	26	22	22	71	37	35	6314	1666	1071	0.179867283	8.39800002	10.73733334	35.52585035	700.5860664	23.98800087	-6.236000061	30.22400093	2.012666616	17.67800029	17.88733323	1.05733335	688	82	11	44.5134488	239	57	64	229
14	1416	18	24	28	23	66	32	43	5172	1130	1159	0.238601699	12.22983332	10.23499975	37.212769	624.5146069	26.40399933	-1.100000024	27.50399935	6.539333204	20.65933339	20.65933339	5.461999853	591	82	4	57.74028818	239	30	30	233
15	1442	17	26	18	14	78	32	41	4488	1178	1133	0.286146253	12.09033335	13.29933347	38.93703371	750.70242	29.10000038	-5.056000233	34.15600061	7.639333407	21.75	22.14933348	3.849999905	487	56	9	41.60779758	164	45	50	154
14	1430	19	28	25	22	69	34	37	4348	1094	1168	0.209063619	12.90283344	11.73233354	36.57667247	738.440685	29.02400017	-3.052000046	32.07600021	8.614666676	22.46733332	22.73266681	4.791333392	470	59	7	44.79860609	165	39	44	154
14	1417	22	25	23	22	72	34	40	4996	1332	1117	0.134552136	10.79583332	12.03033341	36.79451064	743.6866794	27.51600075	-5.179999828	32.69600058	6.607333302	20.54133336	20.80933332	2.817333321	541	64	10	41.56014528	182	50	57	173
15	1413	19	27	29	21	74	32	40	5334	1371	1118	0.169775292	11.52533336	12.27399993	37.72900444	727.4679555	28.12400055	-4.407999992	32.53200054	4.595999897	21.02200015	21.31133366	3.686666628	510	62	8	44.57097735	178	42	47	170
14	1394	20	28	27	44	66	33	39	4955	1274	1142	0.218495011	11.21850001	11.33433336	35.58436866	741.4285693	27.62400055	-4.228000164	31.85200071	4.097333312	20.91266696	21.18400033	3.229333301	548	68	8	44.92417855	191	45	50	182
14	1443	19	30	21	14	78	31	38	4779	1252	1134	0.184197605	12.97816658	13.19166661	39.07947263	741.6503074	29.84799957	-3.907999992	33.75599957	8.668000087	22.53466638	22.87799962	4.823999867	448	55	7	44.13574025	157	38	42	148
15	1426	19	27	27	19	75	32	40	5211	1372	1118	0.170947224	10.86966671	12.26000011	37.25085144	742.6542537	27.57999992	-5.331999779	32.9119997	3.799999992	20.56466691	20.89000018	2.896000008	547	67	8	44.47195922	191	45	51	183
15	1420	22	26	28	22	75	34	40	6260	1654	1074	0.179867283	9.905000071	11.65933359	36.93870719	713.8012354	26.10400009	-5.460000038	31.56400013	3.29400002	19.30666685	19.56333351	2.346666714	600	72	9	44.44619199	208	49	56	200
15	1442	17	26	18	14	78	32	41	4531	1191	1132	0.214914978	12.09033335	13.29933347	38.93703371	750.70242	29.10000038	-5.056000233	34.15600061	7.639333407	21.75	22.14933348	3.849999905	487	56	9	41.60779758	164	45	50	154
15	1428	17	26	21	14	76	32	40	5057	1377	1117	0.184774533	12.30716661	13.23033326	38.96775912	746.917327	29.29999924	-4.65199995	33.95199919	4.980666608	21.96933333	22.30533314	4.136666705	485	59	7	44.05975054	168	41	45	160
15	1453	18	27	24	11	78	34	38	4664	1190	1150	0.25770101	12.20533329	12.82333316	38.66176211	733.7855347	28.92399979	-4.243999958	33.16799974	5.127333353	21.75266647	22.0413332	4.242666711	495	61	7	45.8077255	175	39	43	167
14	1395	23	28	24	21	72	33	38	5192	1354	1130	0.22517401	11.21850001	11.33433336	35.58436866	741.4285693	27.62400055	-4.228000164	31.85200071	4.097333312	20.91266696	21.18400033	3.229333301	548	68	8	44.92417855	191	45	50	182
14	1395	23	28	24	21	72	33	38	4959	1275	1141	0.220257059	11.21850001	11.33433336	35.58436866	741.4285693	27.62400055	-4.228000164	31.85200071	4.097333312	20.91266696	21.18400033	3.229333301	548	68	8	44.92417855	191	45	50	182
13	1366	25	29	22	38	67	34	35	7976	1084	1108	0.223849162	13.04283351	9.379666761	36.42871845	591.6956231	26.22400093	0.476000011	25.74800092	7.622666707	20.81800048	20.86400048	6.488000045	848	128	2	68.7923401	376	25	30	370
14	1410	20	27	26	24	69	34	38	4468	1138	1163	0.211129516	12.90283344	11.73233354	36.57667247	738.440685	29.02400017	-3.052000046	32.07600021	8.614666676	22.46733332	22.73266681	4.791333392	470	59	7	44.79860609	165	39	44	154
14	1422	19	28	22	18	76	32	39	4901	1299	1119	0.291926742	12.05183333	13.07833334	38.69787354	746.4959551	28.97599983	-4.820000172	33.796	7.688666552	21.70066659	22.05933364	3.903999915	491	59	8	43.2838799	168	42	48	160
14	1418	20	26	27	20	73	31	42	5286	1415	1110	0.189794675	11.75599996	12.76133331	38.23047659	742.7835917	28.5720005	-4.808000088	33.38000059	4.595999946	21.40133333	21.74600029	3.712666502	499	61	8	44.09803401	174	42	47	165
14	1408	22	25	24	23	66	31	43	5535	1487	1093	0.196406245	10.12133328	11.98933346	37.86424157	706.6666561	26.26000023	-5.403999805	31.66400003	3.492666652	19.40266641	19.6426665	2.580666641	562	66	10	41.81026288	189	51	58	180
13	1443	24	30	27	19	74	33	37	7569	1140	1108	0.268190414	13.19383335	10.40166648	37.99001749	616.9996186	27.06399918	-0.316000015	27.37999919	7.574000036	21.42066669	21.42066669	6.434000015	803	121	3	68.10572605	356	25	25	349
14	1443	19	23	24	15	71	32	45	5937	1603	1082	0.224341825	11.26483344	12.30366678	38.38657928	708.2207187	27.43600082	-4.616000175	32.052001	4.637333333	20.47666725	20.8486673	3.654666722	513	64	7	46.19102066	185	40	44	178
15	1454	18	24	20	11	77	33	42	4582	1209	1129	0.233201459	11.88483342	13.24699989	38.92970476	748.0357116	28.84399986	-5.184000015	34.02799988	7.482666532	21.5486668	21.92400042	3.713333368	495	58	9	41.75992176	167	45	51	158
14	1433	19	28	24	16	78	31	40	5104	1359	1109	0.256519377	12.06666658	13.12266657	38.68710654	749.8964919	29	-4.920000076	33.92000008	7.650666654	21.73533312	22.12599977	3.870666663	489	58	8	43.10318626	167	42	48	158
15	1449	17	27	19	11	78	31	42	4524	1189	1132	0.270625174	12.86283335	13.30433351	39.11658727	748.6796798	29.76799965	-4.243999958	34.01199961	8.385333409	22.4526666	22.83666658	4.581333349	460	54	8	42.47752871	158	41	46	148
15	1426	19	27	27	19	75	32	40	5680	1527	1094	0.176981732	10.86966671	12.26000011	37.25085144	742.6542537	27.57999992	-5.331999779	32.9119997	3.799999992	20.56466691	20.89000018	2.896000008	547	67	8	44.47195922	191	45	51	183
15	1454	18	24	20	11	77	33	42	4569	1203	1130	0.366409451	12.86283335	13.30433351	39.11658727	748.6796798	29.76799965	-4.243999958	34.01199961	8.385333409	22.4526666	22.83666658	4.581333349	460	54	8	42.47752871	158	41	46	148
15	1406	20	26	23	18	74	33	40	5530	1470	1093	0.198519722	9.225333295	12.01666665	36.95616481	734.8567804	25.68000031	-6.835999966	32.51600027	2.293999955	18.85399993	19.14599991	1.359999975	629	74	11	42.90174185	214	55	62	205
13	1422	22	25	31	29	65	29	45	7488	1045	1102	0.598962367	14.45749995	9.248333355	37.76679756	550.6768992	27.34399986	2.855999947	24.48799992	9.416666508	21.65666691	21.66533343	8.299333215	735	118	2	70.21026	338	21	27	326
15	1453	18	27	24	11	78	34	38	5026	1285	1133	0.28680563	12.20533329	12.82333316	38.66176211	733.7855347	28.92399979	-4.243999958	33.16799974	5.127333353	21.75266647	22.0413332	4.242666711	495	61	7	45.8077255	175	39	43	167
14	1430	19	28	25	22	69	34	37	4314	1081	1170	0.209063619	13.25299997	12.29666642	37.66899343	739.1091664	29.49200058	-3.15199995	32.64400053	8.904666409	22.78466686	23.08266703	5.105999971	459	58	7	45.03045889	162	38	43	151
14	1433	19	28	24	16	78	31	40	4365	1130	1142	0.158782378	12.06666658	13.12266657	38.68710654	749.8964919	29	-4.920000076	33.92000008	7.650666654	21.73533312	22.12599977	3.870666663	489	58	8	43.10318626	167	42	48	158
14	1411	21	28	26	20	73	33	39	4213	1059	1156	0.141200408	11.41533338	12.33933332	37.36927166	743.7859511	28.24399948	-4.776000023	33.0199995	7.188666821	21.114	21.41866668	3.396666725	505	60	9	41.84343426	172	46	53	161
13	1358	28	30	27	34	71	34	35	8067	1318	1092	0.553382933	11.59966676	9.115333706	35.61233728	594.2391288	24.89999962	-0.69599998	25.5959996	6.3240001	19.59066661	19.59066661	5.157333453	867	126	4	66.38984935	373	31	31	369
14	1414	21	27	24	21	72	32	40	5541	1498	1090	0.135176644	10.86216674	12.73966675	38.10164733	742.4057746	27.68799973	-5.748000145	33.43599987	3.731333435	20.51533349	20.86666695	2.852000058	533	63	9	42.60689677	182	47	53	173
15	1428	17	26	21	14	76	32	40	5023	1371	1119	0.184774533	12.30716661	13.23033326	38.96775912	746.917327	29.29999924	-4.65199995	33.95199919	4.980666608	21.96933333	22.30533314	4.136666705	485	59	7	44.05975054	168	41	45	160
14	1411	20	24	24	19	70	33	43	5266	1400	1104	0.176259086	11.2796665	12.8606666	38.75562498	728.2100798	28.02799988	-5.156000137	33.18400002	7.165333271	20.76533318	21.07066631	3.419999957	504	60	8	42.84719131	171	44	50	163
14	1416	18	24	28	23	66	32	43	5377	1203	1154	0.183760047	12.22983332	10.23499975	37.212769	624.5146069	26.40399933	-1.100000024	27.50399935	6.539333204	20.65933339	20.65933339	5.461999853	591	82	4	57.74028818	239	30	30	233
14	1411	20	24	24	19	70	33	43	5216	1387	1107	0.176259086	11.2796665	12.8606666	38.75562498	728.2100798	28.02799988	-5.156000137	33.18400002	7.165333271	20.76533318	21.07066631	3.419999957	504	60	8	42.84719131	171	44	50	163
14	1414	21	27	24	21	72	32	40	4921	1305	1117	0.237474233	10.86216674	12.73966675	38.10164733	742.4057746	27.68799973	-5.748000145	33.43599987	3.731333435	20.51533349	20.86666695	2.852000058	533	63	9	42.60689677	182	47	53	173
13	1399	18	28	18	29	60	29	41	6864	370	1094	0.422109187	15.76716659	7.950999935	35.78951988	523.9324467	27.54400063	5.328000069	22.21600056	10.93199992	22.43066661	22.77466679	9.976666689	749	128	1	74.5750485	358	16	23	345
15	1399	19	25	25	22	71	34	41	5840	1397	1130	0.179887339	11.18150007	9.495000139	35.84642166	617.6427782	24.89599991	-1.592000008	26.48799992	5.642000079	19.52866681	19.52866681	4.547333399	631	86	5	57.25392828	253	34	34	247
14	1416	18	24	28	23	66	32	43	5158	1129	1160	0.238601699	12.22983332	10.23499975	37.212769	624.5146069	26.40399933	-1.100000024	27.50399935	6.539333204	20.65933339	20.65933339	5.461999853	591	82	4	57.74028818	239	30	30	233
15	1470	16	25	15	9	80	33	42	4380	1140	1138	0.14036341	13.15149994	13.39100005	39.33439185	748.3200562	30.00799942	-4.035999775	34.0439992	8.649333169	22.71333313	23.06799952	4.813333402	452	52	8	42.457543	154	40	45	144
15	1399	19	25	25	22	71	34	41	5830	1394	1130	0.179887339	11.18150007	9.495000139	35.84642166	617.6427782	24.89599991	-1.592000008	26.48799992	5.642000079	19.52866681	19.52866681	4.547333399	631	86	5	57.25392828	253	34	34	247
14	1422	20	27	25	23	70	35	36	4332	1078	1171	0.205826491	13.28400003	12.10666698	37.21006516	741.6865033	29.44000053	-3.095999956	32.53600049	8.898000002	22.83000008	23.14199988	5.084666749	461	59	7	45.69745001	163	37	42	152
15	1406	22	26	24	20	74	35	38	6047	1579	1085	0.171358287	9.359166612	11.30699994	36.15232161	716.7297033	25.4279995	-5.84800005	31.27599955	2.715333273	18.79999971	19.05933317	1.769333283	632	76	10	44.84970981	220	51	58	212
14	1433	19	28	24	16	78	31	40	4619	1209	1131	0.144889474	12.06666658	13.12266657	38.68710654	749.8964919	29	-4.920000076	33.92000008	7.650666654	21.73533312	22.12599977	3.870666663	489	58	8	43.10318626	167	42	48	158
15	1442	17	26	18	14	78	32	41	4623	1222	1128	0.138301238	12.09033335	13.29933347	38.93703371	750.70242	29.10000038	-5.056000233	34.15600061	7.639333407	21.75	22.14933348	3.849999905	487	56	9	41.60779758	164	45	50	154
14	1418	20	26	27	20	73	31	42	5422	1454	1104	0.18426916	11.75599996	12.76133331	38.23047659	742.7835917	28.5720005	-4.808000088	33.38000059	4.595999946	21.40133333	21.74600029	3.712666502	499	61	8	44.09803401	174	42	47	165
14	1448	21	23	25	15	73	31	45	5629	1513	1083	0.143746585	11.01416655	13.17299994	39.07510675	737.8264512	27.87199974	-5.840000153	33.71199989	6.82133323	20.63133287	20.96666622	3.079333385	520	60	10	41.04714797	173	49	55	163
14	1410	20	27	26	24	69	34	38	4265	1054	1174	0.211511269	12.90283344	11.73233354	36.57667247	738.440685	29.02400017	-3.052000046	32.07600021	8.614666676	22.46733332	22.73266681	4.791333392	470	59	7	44.79860609	165	39	44	154
14	1443	19	30	21	14	78	31	38	4400	1128	1152	0.294559985	12.97816658	13.19166661	39.07947263	741.6503074	29.84799957	-3.907999992	33.75599957	8.668000087	22.53466638	22.87799962	4.823999867	448	55	7	44.13574025	157	38	42	148
14	1410	20	27	26	24	69	34	38	4476	1145	1162	0.210319459	12.90283344	11.73233354	36.57667247	738.440685	29.02400017	-3.052000046	32.07600021	8.614666676	22.46733332	22.73266681	4.791333392	470	59	7	44.79860609	165	39	44	154
14	1410	20	27	26	24	69	34	38	4398	1114	1166	0.214381263	12.90283344	11.73233354	36.57667247	738.440685	29.02400017	-3.052000046	32.07600021	8.614666676	22.46733332	22.73266681	4.791333392	470	59	7	44.79860609	165	39	44	154
13	1428	23	29	21	19	71	32	38	7147	1010	1123	0.26008141	13.44266669	10.45466661	38.20033068	616.7443318	27.31200027	-0.056000002	27.36800028	7.794666607	21.62799994	21.62799994	6.679333388	789	120	2	68.35534808	351	24	24	343
14	1414	18	24	24	19	67	32	44	5755	1373	1134	0.179887339	12.79849996	10.63633319	38.2436842	622.3929686	27.0359993	-0.776000023	27.81199932	7.079333345	21.15866661	21.15866661	5.997333204	547	76	4	57.21834227	221	29	29	215
14	1443	19	23	24	15	71	32	45	5879	1586	1085	0.224341825	11.26483344	12.30366678	38.38657928	708.2207187	27.43600082	-4.616000175	32.052001	4.637333333	20.47666725	20.8486673	3.654666722	513	64	7	46.19102066	185	40	44	178
13	1443	24	30	27	19	74	33	37	7221	1026	1119	0.262980998	13.19383335	10.40166648	37.99001749	616.9996186	27.06399918	-0.316000015	27.37999919	7.574000036	21.42066669	21.42066669	6.434000015	803	121	3	68.10572605	356	25	25	349
14	1443	19	23	24	15	71	32	45	5294	1423	1108	0.221476138	11.26483344	12.30366678	38.38657928	708.2207187	27.43600082	-4.616000175	32.052001	4.637333333	20.47666725	20.8486673	3.654666722	513	64	7	46.19102066	185	40	44	178
14	1416	18	24	28	23	66	32	43	5282	1176	1158	0.188652381	12.22983332	10.23499975	37.212769	624.5146069	26.40399933	-1.100000024	27.50399935	6.539333204	20.65933339	20.65933339	5.461999853	591	82	4	57.74028818	239	30	30	233
16	1409	17	25	23	14	73	33	41	5040	1319	1134	0.177222192	11.07816668	12.16700023	37.36334713	733.8635209	27.68799973	-4.875999928	32.56399965	4.094666779	20.66933298	20.95599969	3.178666691	545	67	8	45.66898428	193	43	48	185
14	1449	20	28	23	16	78	35	35	3410	755	1168	0.167321488	14.49516663	12.87299966	40.26839345	699.0946866	30.19599915	-1.771999955	31.9679991	10.39200012	23.46666654	23.74733321	6.754000013	381	45	7	41.1132826	130	37	38	115
14	1439	19	29	23	15	77	31	40	4533	1190	1135	0.142884851	12.32550019	13.09233345	38.74388579	747.6479045	29.22399902	-4.56799984	33.79199886	4.9826668	21.95666695	22.33200026	4.136000067	478	57	8	42.85025123	163	42	47	156
14	1460	18	29	18	12	80	34	36	4315	1128	1130	0.194661558	13.19849997	13.31366672	39.67596386	736.7320434	29.78000069	-3.776000023	33.55600071	8.813333369	22.66466665	22.97066657	5.036666727	438	51	8	42.01779325	149	40	43	139
14	1345	25	30	23	38	66	34	35	7816	1002	1112	0.258698702	13.46083339	9.612333611	37.63049386	574.8596011	26.41200066	0.867999971	25.54400069	8.153333376	20.96800009	21.02733342	7.026000073	833	127	2	68.96374761	371	24	29	362
14	1414	18	24	24	19	67	32	44	5785	1382	1133	0.179887339	12.79849996	10.63633319	38.2436842	622.3929686	27.0359993	-0.776000023	27.81199932	7.079333345	21.15866661	21.15866661	5.997333204	547	76	4	57.21834227	221	29	29	215
14	1438	19	28	23	20	73	32	39	4258	1090	1153	0.155137017	11.9763334	13.14533341	38.76307307	746.6959387	29.07600021	-4.835999966	33.91200018	7.69266665	21.67733367	22.01533349	3.896666606	477	57	9	41.73911072	164	44	50	152
14	1417	22	25	23	22	72	34	40	5026	1342	1116	0.134552136	10.79583332	12.03033341	36.79451064	743.6866794	27.51600075	-5.179999828	32.69600058	6.607333302	20.54133336	20.80933332	2.817333321	541	64	10	41.56014528	182	50	57	173
14	1433	19	28	24	16	78	31	40	4389	1137	1141	0.144889474	12.06666658	13.12266657	38.68710654	749.8964919	29	-4.920000076	33.92000008	7.650666654	21.73533312	22.12599977	3.870666663	489	58	8	43.10318626	167	42	48	158
15	1447	19	25	28	15	74	33	41	4015	1012	1142	0.197995126	13.25966646	13.01133296	39.53370614	724.344313	29.53999901	-3.371999979	32.91199899	9.003999849	22.55933285	22.93666617	5.303999921	421	48	8	41.0967483	142	40	43	130
13	1443	24	30	27	19	74	33	37	7762	1195	1102	0.26736632	13.19383335	10.40166648	37.99001749	616.9996186	27.06399918	-0.316000015	27.37999919	7.574000036	21.42066669	21.42066669	6.434000015	803	121	3	68.10572605	356	25	25	349
14	1411	21	28	26	20	73	33	39	4194	1052	1157	0.141200408	11.41533338	12.33933332	37.36927166	743.7859511	28.24399948	-4.776000023	33.0199995	7.188666821	21.114	21.41866668	3.396666725	505	60	9	41.84343426	172	46	53	161
14	1439	19	29	23	15	77	31	40	5080	1362	1111	0.161825299	12.32550019	13.09233345	38.74388579	747.6479045	29.22399902	-4.56799984	33.79199886	4.9826668	21.95666695	22.33200026	4.136000067	478	57	8	42.85025123	163	42	47	156
14	1416	18	24	28	23	66	32	43	5153	1128	1160	0.238601699	12.22983332	10.23499975	37.212769	624.5146069	26.40399933	-1.100000024	27.50399935	6.539333204	20.65933339	20.65933339	5.461999853	591	82	4	57.74028818	239	30	30	233
14	1422	20	27	25	23	70	35	36	4307	1069	1172	0.205826491	13.28400003	12.10666698	37.21006516	741.6865033	29.44000053	-3.095999956	32.53600049	8.898000002	22.83000008	23.14199988	5.084666749	461	59	7	45.69745001	163	37	42	152
14	1416	18	24	28	23	66	32	43	5358	1189	1153	0.238601699	12.22983332	10.23499975	37.212769	624.5146069	26.40399933	-1.100000024	27.50399935	6.539333204	20.65933339	20.65933339	5.461999853	591	82	4	57.74028818	239	30	30	233
15	1413	19	27	29	21	74	32	40	5139	1346	1125	0.183692187	11.52533336	12.27399993	37.72900444	727.4679555	28.12400055	-4.407999992	32.53200054	4.595999897	21.02200015	21.31133366	3.686666628	510	62	8	44.57097735	178	42	47	170
14	1418	22	26	22	22	71	37	35	6765	1784	1051	0.175879002	8.39800002	10.73733334	35.52585035	700.5860664	23.98800087	-6.236000061	30.22400093	2.012666616	17.67800029	17.88733323	1.05733335	688	82	11	44.5134488	239	57	64	229
14	1395	23	28	24	21	72	33	38	4953	1273	1141	0.220257059	11.21850001	11.33433336	35.58436866	741.4285693	27.62400055	-4.228000164	31.85200071	4.097333312	20.91266696	21.18400033	3.229333301	548	68	8	44.92417855	191	45	50	182
13	1422	22	25	31	29	65	29	45	7177	920	1109	0.323412061	14.45749995	9.248333355	37.76679756	550.6768992	27.34399986	2.855999947	24.48799992	9.416666508	21.65666691	21.66533343	8.299333215	735	118	2	70.21026	338	21	27	326
15	1454	18	24	20	11	77	33	42	4610	1218	1128	0.159196571	11.88483342	13.24699989	38.92970476	748.0357116	28.84399986	-5.184000015	34.02799988	7.482666532	21.5486668	21.92400042	3.713333368	495	58	9	41.75992176	167	45	51	158
15	1453	18	27	24	11	78	34	38	4916	1278	1139	0.177749023	12.20533329	12.82333316	38.66176211	733.7855347	28.92399979	-4.243999958	33.16799974	5.127333353	21.75266647	22.0413332	4.242666711	495	61	7	45.8077255	175	39	43	167
15	1465	16	25	13	11	79	32	43	4106	1044	1150	0.311323166	13.58966659	13.54599972	39.90220204	741.5504978	30.38800049	-3.559999943	33.94800043	9.103333317	23.06666676	23.37733332	5.300666792	433	51	7	42.96886492	150	38	42	140
15	1442	17	26	18	14	78	32	41	4639	1228	1127	0.272308677	12.09033335	13.29933347	38.93703371	750.70242	29.10000038	-5.056000233	34.15600061	7.639333407	21.75	22.14933348	3.849999905	487	56	9	41.60779758	164	45	50	154
14	1418	22	26	22	22	71	37	35	6692	1782	1053	0.193314493	8.39800002	10.73733334	35.52585035	700.5860664	23.98800087	-6.236000061	30.22400093	2.012666616	17.67800029	17.88733323	1.05733335	688	82	11	44.5134488	239	57	64	229
14	1449	20	28	23	16	78	35	35	3578	824	1161	0.243972704	14.49516663	12.87299966	40.26839345	699.0946866	30.19599915	-1.771999955	31.9679991	10.39200012	23.46666654	23.74733321	6.754000013	381	45	7	41.1132826	130	37	38	115
15	1453	18	27	24	11	78	34	38	5127	1314	1128	0.28680563	12.20533329	12.82333316	38.66176211	733.7855347	28.92399979	-4.243999958	33.16799974	5.127333353	21.75266647	22.0413332	4.242666711	495	61	7	45.8077255	175	39	43	167
14	1416	18	24	28	23	66	32	43	5584	1260	1146	0.183760047	12.22983332	10.23499975	37.212769	624.5146069	26.40399933	-1.100000024	27.50399935	6.539333204	20.65933339	20.65933339	5.461999853	591	82	4	57.74028818	239	30	30	233
14	1448	21	23	25	15	73	31	45	4949	1333	1112	0.144551799	11.01416655	13.17299994	39.07510675	737.8264512	27.87199974	-5.840000153	33.71199989	6.82133323	20.63133287	20.96666622	3.079333385	520	60	10	41.04714797	173	49	55	163
15	1449	17	27	19	11	78	31	42	4461	1167	1135	0.251300126	12.86283335	13.30433351	39.11658727	748.6796798	29.76799965	-4.243999958	34.01199961	8.385333409	22.4526666	22.83666658	4.581333349	460	54	8	42.47752871	158	41	46	148
15	1413	19	27	29	21	74	32	40	5700	1496	1099	0.181045622	11.52533336	12.27399993	37.72900444	727.4679555	28.12400055	-4.407999992	32.53200054	4.595999897	21.02200015	21.31133366	3.686666628	510	62	8	44.57097735	178	42	47	170
14	1414	18	24	24	19	67	32	44	5594	1319	1141	0.193101391	12.79849996	10.63633319	38.2436842	622.3929686	27.0359993	-0.776000023	27.81199932	7.079333345	21.15866661	21.15866661	5.997333204	547	76	4	57.21834227	221	29	29	215
14	1443	20	25	25	19	71	32	42	5436	1271	1144	0.200990736	12.72349989	10.05099989	37.7403126	601.3404068	26.53199959	-0.099999994	26.63199958	7.287999933	20.78933318	20.78933318	6.203999927	543	76	4	57.13202254	219	29	29	213
15	1469	17	25	18	9	79	31	42	4407	1144	1140	0.211886972	13.16299989	13.34066625	39.34371424	745.9544882	30.01199913	-3.895999908	33.90799904	8.702000017	22.71866671	23.0733331	4.897333259	448	53	7	43.27223916	155	39	43	145
13	1358	28	30	27	34	71	34	35	8058	1319	1093	0.553382933	11.59966676	9.115333706	35.61233728	594.2391288	24.89999962	-0.69599998	25.5959996	6.3240001	19.59066661	19.59066661	5.157333453	867	126	4	66.38984935	373	31	31	369
14	1416	18	24	28	23	66	32	43	5333	1194	1156	0.190195844	12.22983332	10.23499975	37.212769	624.5146069	26.40399933	-1.100000024	27.50399935	6.539333204	20.65933339	20.65933339	5.461999853	591	82	4	57.74028818	239	30	30	233
15	1469	17	25	18	9	79	31	42	4482	1167	1137	0.209650174	13.16299989	13.34066625	39.34371424	745.9544882	30.01199913	-3.895999908	33.90799904	8.702000017	22.71866671	23.0733331	4.897333259	448	53	7	43.27223916	155	39	43	145
13	1443	24	30	27	19	74	33	37	7175	1021	1122	0.26008141	13.19383335	10.40166648	37.99001749	616.9996186	27.06399918	-0.316000015	27.37999919	7.574000036	21.42066669	21.42066669	6.434000015	803	121	3	68.10572605	356	25	25	349
15	1420	22	26	28	22	75	34	40	5590	1493	1103	0.171761572	9.905000071	11.65933359	36.93870719	713.8012354	26.10400009	-5.460000038	31.56400013	3.29400002	19.30666685	19.56333351	2.346666714	600	72	9	44.44619199	208	49	56	200
14	1443	20	25	25	19	71	32	42	5365	1251	1146	0.200990736	12.72349989	10.05099989	37.7403126	601.3404068	26.53199959	-0.099999994	26.63199958	7.287999933	20.78933318	20.78933318	6.203999927	543	76	4	57.13202254	219	29	29	213
13	1358	28	30	27	34	71	34	35	7677	1127	1098	0.598962367	11.59966676	9.115333706	35.61233728	594.2391288	24.89999962	-0.69599998	25.5959996	6.3240001	19.59066661	19.59066661	5.157333453	867	126	4	66.38984935	373	31	31	369
14	1411	21	28	26	20	73	33	39	4316	1094	1150	0.141200408	11.41533338	12.33933332	37.36927166	743.7859511	28.24399948	-4.776000023	33.0199995	7.188666821	21.114	21.41866668	3.396666725	505	60	9	41.84343426	172	46	53	161
15	1428	17	26	21	14	76	32	40	5068	1385	1117	0.184774533	12.30716661	13.23033326	38.96775912	746.917327	29.29999924	-4.65199995	33.95199919	4.980666608	21.96933333	22.30533314	4.136666705	485	59	7	44.05975054	168	41	45	160
15	1399	19	25	25	22	71	34	41	5675	1342	1134	0.276257575	11.18150007	9.495000139	35.84642166	617.6427782	24.89599991	-1.592000008	26.48799992	5.642000079	19.52866681	19.52866681	4.547333399	631	86	5	57.25392828	253	34	34	247
14	1395	23	28	24	21	72	33	38	5136	1334	1133	0.22517401	11.21850001	11.33433336	35.58436866	741.4285693	27.62400055	-4.228000164	31.85200071	4.097333312	20.91266696	21.18400033	3.229333301	548	68	8	44.92417855	191	45	50	182
13	1443	24	30	27	19	74	33	37	7206	1026	1120	0.272417516	13.19383335	10.40166648	37.99001749	616.9996186	27.06399918	-0.316000015	27.37999919	7.574000036	21.42066669	21.42066669	6.434000015	803	121	3	68.10572605	356	25	25	349
14	1439	19	29	23	15	77	31	40	4622	1225	1131	0.179532126	12.32550019	13.09233345	38.74388579	747.6479045	29.22399902	-4.56799984	33.79199886	4.9826668	21.95666695	22.33200026	4.136000067	478	57	8	42.85025123	163	42	47	156
14	1411	21	28	26	20	73	33	39	4678	1218	1133	0.138254896	11.41533338	12.33933332	37.36927166	743.7859511	28.24399948	-4.776000023	33.0199995	7.188666821	21.114	21.41866668	3.396666725	505	60	9	41.84343426	172	46	53	161
15	1480	16	28	17	10	80	31	40	3820	936	1150	0.140675411	13.82783339	12.9803329	39.8560954	715.6894431	29.87599945	-2.691999912	32.56799936	9.612666925	23.01600027	23.33133348	5.922666669	405	47	7	41.64986965	138	38	40	125
15	1399	19	25	25	22	71	34	41	6210	1498	1114	0.226978958	11.18150007	9.495000139	35.84642166	617.6427782	24.89599991	-1.592000008	26.48799992	5.642000079	19.52866681	19.52866681	4.547333399	631	86	5	57.25392828	253	34	34	247
14	1414	18	24	24	19	67	32	44	5473	1286	1146	0.193101391	12.79849996	10.63633319	38.2436842	622.3929686	27.0359993	-0.776000023	27.81199932	7.079333345	21.15866661	21.15866661	5.997333204	547	76	4	57.21834227	221	29	29	215
15	1449	17	27	19	11	78	31	42	4528	1190	1131	0.270625174	12.86283335	13.30433351	39.11658727	748.6796798	29.76799965	-4.243999958	34.01199961	8.385333409	22.4526666	22.83666658	4.581333349	460	54	8	42.47752871	158	41	46	148
14	1391	22	25	25	28	69	33	40	4957	1318	1118	0.14460735	11.29600006	12.54733344	38.0961055	731.2294532	28.07600021	-4.860000134	32.93600035	7.185333252	20.83466689	21.14533345	3.42266649	505	60	9	41.90191705	172	46	53	160
14	1410	20	27	26	24	69	34	38	4255	1051	1174	0.211511269	12.90283344	11.73233354	36.57667247	738.440685	29.02400017	-3.052000046	32.07600021	8.614666676	22.46733332	22.73266681	4.791333392	470	59	7	44.79860609	165	39	44	154
15	1399	19	25	25	22	71	34	41	5772	1376	1132	0.180351794	11.18150007	9.495000139	35.84642166	617.6427782	24.89599991	-1.592000008	26.48799992	5.642000079	19.52866681	19.52866681	4.547333399	631	86	5	57.25392828	253	34	34	247
14	1433	19	28	24	16	78	31	40	4407	1144	1140	0.158782378	12.06666658	13.12266657	38.68710654	749.8964919	29	-4.920000076	33.92000008	7.650666654	21.73533312	22.12599977	3.870666663	489	58	8	43.10318626	167	42	48	158
15	1426	19	27	27	19	75	32	40	5561	1487	1100	0.180025324	10.86966671	12.26000011	37.25085144	742.6542537	27.57999992	-5.331999779	32.9119997	3.799999992	20.56466691	20.89000018	2.896000008	547	67	8	44.47195922	191	45	51	183
14	1446	18	29	19	9	78	34	36	4518	1166	1148	0.529683053	12.5458333	13.43699989	39.54850359	738.3235921	29.59600067	-4.380000114	33.97600079	8.342666666	22.14533329	22.44599994	4.514666677	459	56	7	44.33047807	160	39	42	151
16	1409	17	25	23	14	73	33	41	5450	1462	1114	0.194048017	11.07816668	12.16700023	37.36334713	733.8635209	27.68799973	-4.875999928	32.56399965	4.094666779	20.66933298	20.95599969	3.178666691	545	67	8	45.66898428	193	43	48	185
13	1443	24	30	27	19	74	33	37	7821	1219	1101	0.269324392	13.19383335	10.40166648	37.99001749	616.9996186	27.06399918	-0.316000015	27.37999919	7.574000036	21.42066669	21.42066669	6.434000015	803	121	3	68.10572605	356	25	25	349
14	1416	18	24	28	23	66	32	43	5305	1186	1156	0.190195844	12.22983332	10.23499975	37.212769	624.5146069	26.40399933	-1.100000024	27.50399935	6.539333204	20.65933339	20.65933339	5.461999853	591	82	4	57.74028818	239	30	30	233
15	1453	18	27	24	11	78	34	38	4785	1226	1145	0.25770101	12.20533329	12.82333316	38.66176211	733.7855347	28.92399979	-4.243999958	33.16799974	5.127333353	21.75266647	22.0413332	4.242666711	495	61	7	45.8077255	175	39	43	167
14	1416	18	24	28	23	66	32	43	5390	1198	1152	0.238601699	12.22983332	10.23499975	37.212769	624.5146069	26.40399933	-1.100000024	27.50399935	6.539333204	20.65933339	20.65933339	5.461999853	591	82	4	57.74028818	239	30	30	233
14	1433	19	28	24	16	78	31	40	4352	1125	1143	0.209650174	12.06666658	13.12266657	38.68710654	749.8964919	29	-4.920000076	33.92000008	7.650666654	21.73533312	22.12599977	3.870666663	489	58	8	43.10318626	167	42	48	158
15	1454	18	28	18	9	79	33	38	4136	1060	1137	0.132823884	13.16600001	13.06799976	39.43746836	730.8579956	29.54400063	-3.592000008	33.13600063	8.846666584	22.55666701	22.88600032	5.098666638	435	50	8	41.77965674	147	40	43	137
15	1470	16	25	15	9	80	33	42	4310	1116	1141	0.298054457	13.15149994	13.39100005	39.33439185	748.3200562	30.00799942	-4.035999775	34.0439992	8.649333169	22.71333313	23.06799952	4.813333402	452	52	8	42.457543	154	40	45	144
14	1416	18	24	28	23	66	32	43	5314	1176	1155	0.238601699	12.22983332	10.23499975	37.212769	624.5146069	26.40399933	-1.100000024	27.50399935	6.539333204	20.65933339	20.65933339	5.461999853	591	82	4	57.74028818	239	30	30	233
14	1416	18	24	28	23	66	32	43	5134	1123	1160	0.296588749	12.22983332	10.23499975	37.212769	624.5146069	26.40399933	-1.100000024	27.50399935	6.539333204	20.65933339	20.65933339	5.461999853	591	82	4	57.74028818	239	30	30	233
14	1418	22	26	22	22	71	37	35	6482	1711	1064	0.179867283	8.39800002	10.73733334	35.52585035	700.5860664	23.98800087	-6.236000061	30.22400093	2.012666616	17.67800029	17.88733323	1.05733335	688	82	11	44.5134488	239	57	64	229
14	1443	19	23	24	15	71	32	45	5896	1591	1083	0.218601719	9.683333294	11.51133335	37.12854182	697.8173164	25.43600082	-5.56799984	31.00400066	3.297999978	18.81066672	19.16733313	2.279333393	587	73	9	46.2740011	212	46	51	204
14	1422	20	27	25	23	70	35	36	4237	1040	1176	0.205826491	13.28400003	12.10666698	37.21006516	741.6865033	29.44000053	-3.095999956	32.53600049	8.898000002	22.83000008	23.14199988	5.084666749	461	59	7	45.69745001	163	37	42	152
14	1411	21	28	26	20	73	33	39	4642	1205	1135	0.135035068	11.41533338	12.33933332	37.36927166	743.7859511	28.24399948	-4.776000023	33.0199995	7.188666821	21.114	21.41866668	3.396666725	505	60	9	41.84343426	172	46	53	161
15	1470	16	25	15	9	80	33	42	4366	1135	1139	0.143098548	13.15149994	13.39100005	39.33439185	748.3200562	30.00799942	-4.035999775	34.0439992	8.649333169	22.71333313	23.06799952	4.813333402	452	52	8	42.457543	154	40	45	144
15	1399	19	25	25	22	71	34	41	5572	1317	1140	0.183594555	11.18150007	9.495000139	35.84642166	617.6427782	24.89599991	-1.592000008	26.48799992	5.642000079	19.52866681	19.52866681	4.547333399	631	86	5	57.25392828	253	34	34	247
15	1454	18	28	18	9	79	33	38	4131	1057	1137	0.132823884	13.16600001	13.06799976	39.43746836	730.8579956	29.54400063	-3.592000008	33.13600063	8.846666584	22.55666701	22.88600032	5.098666638	435	50	8	41.77965674	147	40	43	137
14	1411	20	24	24	19	70	33	43	5160	1371	1109	0.176259086	11.2796665	12.8606666	38.75562498	728.2100798	28.02799988	-5.156000137	33.18400002	7.165333271	20.76533318	21.07066631	3.419999957	504	60	8	42.84719131	171	44	50	163
14	1414	21	27	24	21	72	32	40	5657	1531	1085	0.231595442	10.86216674	12.73966675	38.10164733	742.4057746	27.68799973	-5.748000145	33.43599987	3.731333435	20.51533349	20.86666695	2.852000058	533	63	9	42.60689677	182	47	53	173
14	1406	21	27	27	19	73	31	41	5734	1503	1093	0.193588674	11.06250001	12.68566671	38.39487395	730.344621	27.80400085	-5.236000061	33.04000092	4.151333193	20.63000011	20.91733344	3.240666608	530	64	8	43.85403547	183	45	50	175
14	1449	20	28	23	16	78	35	35	3409	755	1168	0.167321488	14.49516663	12.87299966	40.26839345	699.0946866	30.19599915	-1.771999955	31.9679991	10.39200012	23.46666654	23.74733321	6.754000013	381	45	7	41.1132826	130	37	38	115
14	1439	19	29	23	15	77	31	40	4879	1302	1120	0.161825299	12.32550019	13.09233345	38.74388579	747.6479045	29.22399902	-4.56799984	33.79199886	4.9826668	21.95666695	22.33200026	4.136000067	478	57	8	42.85025123	163	42	47	156
14	1414	18	24	24	19	67	32	44	5426	1275	1148	0.185611799	12.79849996	10.63633319	38.2436842	622.3929686	27.0359993	-0.776000023	27.81199932	7.079333345	21.15866661	21.15866661	5.997333204	547	76	4	57.21834227	221	29	29	215
14	1449	20	28	23	16	78	35	35	3443	769	1167	0.087211616	14.49516663	12.87299966	40.26839345	699.0946866	30.19599915	-1.771999955	31.9679991	10.39200012	23.46666654	23.74733321	6.754000013	381	45	7	41.1132826	130	37	38	115
14	1443	20	25	25	19	71	32	42	5425	1273	1146	0.189391524	12.72349989	10.05099989	37.7403126	601.3404068	26.53199959	-0.099999994	26.63199958	7.287999933	20.78933318	20.78933318	6.203999927	543	76	4	57.13202254	219	29	29	213
15	1442	17	26	18	14	78	32	41	4430	1158	1136	0.143098548	12.09033335	13.29933347	38.93703371	750.70242	29.10000038	-5.056000233	34.15600061	7.639333407	21.75	22.14933348	3.849999905	487	56	9	41.60779758	164	45	50	154
14	1414	21	27	24	21	72	32	40	5343	1434	1099	0.144010976	10.86216674	12.73966675	38.10164733	742.4057746	27.68799973	-5.748000145	33.43599987	3.731333435	20.51533349	20.86666695	2.852000058	533	63	9	42.60689677	182	47	53	173
15	1453	18	27	24	11	78	34	38	5717	1501	1101	0.186744764	12.20533329	12.82333316	38.66176211	733.7855347	28.92399979	-4.243999958	33.16799974	5.127333353	21.75266647	22.0413332	4.242666711	495	61	7	45.8077255	175	39	43	167
13	1427	24	31	21	19	71	33	35	7185	592	1108	0.203647614	15.76466676	8.832666636	37.35690574	539.7535475	28.2159996	4.572000027	23.64399958	10.69800027	22.62400007	22.93666681	9.717333317	744	126	1	73.63437146	354	17	23	339
14	1411	20	24	24	19	70	33	43	5067	1346	1113	0.176259086	11.2796665	12.8606666	38.75562498	728.2100798	28.02799988	-5.156000137	33.18400002	7.165333271	20.76533318	21.07066631	3.419999957	504	60	8	42.84719131	171	44	50	163
14	1408	22	25	24	23	66	31	43	5550	1491	1092	0.196406245	10.12133328	11.98933346	37.86424157	706.6666561	26.26000023	-5.403999805	31.66400003	3.492666652	19.40266641	19.6426665	2.580666641	562	66	10	41.81026288	189	51	58	180
14	1416	18	24	28	23	66	32	43	5240	1159	1160	0.258181661	12.22983332	10.23499975	37.212769	624.5146069	26.40399933	-1.100000024	27.50399935	6.539333204	20.65933339	20.65933339	5.461999853	591	82	4	57.74028818	239	30	30	233
14	1391	22	25	25	28	69	33	40	4947	1314	1119	0.137654081	11.29600006	12.54733344	38.0961055	731.2294532	28.07600021	-4.860000134	32.93600035	7.185333252	20.83466689	21.14533345	3.42266649	505	60	9	41.90191705	172	46	53	160
14	1405	21	24	22	22	69	33	41	5966	1607	1068	0.18465063	9.229333279	11.954	37.44049114	718.3625647	25.42000008	-6.507999897	31.92799997	2.546000073	18.7106665	18.94466654	1.630666773	613	71	12	40.63427304	204	58	66	196
15	1428	17	26	21	14	76	32	40	4971	1351	1121	0.184163794	12.30716661	13.23033326	38.96775912	746.917327	29.29999924	-4.65199995	33.95199919	4.980666608	21.96933333	22.30533314	4.136666705	485	59	7	44.05975054	168	41	45	160
13	1443	24	30	27	19	74	33	37	7246	1037	1118	0.262980998	13.19383335	10.40166648	37.99001749	616.9996186	27.06399918	-0.316000015	27.37999919	7.574000036	21.42066669	21.42066669	6.434000015	803	121	3	68.10572605	356	25	25	349
14	1439	19	29	23	15	77	31	40	4738	1255	1126	0.170361921	12.32550019	13.09233345	38.74388579	747.6479045	29.22399902	-4.56799984	33.79199886	4.9826668	21.95666695	22.33200026	4.136000067	478	57	8	42.85025123	163	42	47	156
14	1449	20	28	23	16	78	35	35	3584	820	1160	0.126319945	14.49516663	12.87299966	40.26839345	699.0946866	30.19599915	-1.771999955	31.9679991	10.39200012	23.46666654	23.74733321	6.754000013	381	45	7	41.1132826	130	37	38	115
14	1414	18	24	24	19	67	32	44	5634	1334	1139	0.185611799	12.79849996	10.63633319	38.2436842	622.3929686	27.0359993	-0.776000023	27.81199932	7.079333345	21.15866661	21.15866661	5.997333204	547	76	4	57.21834227	221	29	29	215
14	1410	20	27	26	24	69	34	38	4388	1111	1166	0.214381263	12.90283344	11.73233354	36.57667247	738.440685	29.02400017	-3.052000046	32.07600021	8.614666676	22.46733332	22.73266681	4.791333392	470	59	7	44.79860609	165	39	44	154
15	1449	17	27	19	11	78	31	42	4506	1182	1133	0.295262069	12.86283335	13.30433351	39.11658727	748.6796798	29.76799965	-4.243999958	34.01199961	8.385333409	22.4526666	22.83666658	4.581333349	460	54	8	42.47752871	158	41	46	148
14	1411	20	24	24	19	70	33	43	4979	1326	1116	0.416375011	12.05183333	13.07833334	38.69787354	746.4959551	28.97599983	-4.820000172	33.796	7.688666552	21.70066659	22.05933364	3.903999915	491	59	8	43.2838799	168	42	48	160
13	1443	24	30	27	19	74	33	37	7854	1230	1100	0.269324392	13.19383335	10.40166648	37.99001749	616.9996186	27.06399918	-0.316000015	27.37999919	7.574000036	21.42066669	21.42066669	6.434000015	803	121	3	68.10572605	356	25	25	349
14	1416	18	24	28	23	66	32	43	5334	1190	1156	0.189873099	12.22983332	10.23499975	37.212769	624.5146069	26.40399933	-1.100000024	27.50399935	6.539333204	20.65933339	20.65933339	5.461999853	591	82	4	57.74028818	239	30	30	233
14	1410	20	27	26	24	69	34	38	4469	1143	1162	0.210319459	12.90283344	11.73233354	36.57667247	738.440685	29.02400017	-3.052000046	32.07600021	8.614666676	22.46733332	22.73266681	4.791333392	470	59	7	44.79860609	165	39	44	154
15	1480	16	28	17	10	80	31	40	3876	958	1148	0.140675411	13.82783339	12.9803329	39.8560954	715.6894431	29.87599945	-2.691999912	32.56799936	9.612666925	23.01600027	23.33133348	5.922666669	405	47	7	41.64986965	138	38	40	125
14	1416	18	24	28	23	66	32	43	5478	1228	1151	0.189873099	12.22983332	10.23499975	37.212769	624.5146069	26.40399933	-1.100000024	27.50399935	6.539333204	20.65933339	20.65933339	5.461999853	591	82	4	57.74028818	239	30	30	233
15	1426	19	27	27	19	75	32	40	5653	1517	1096	0.180025324	10.86966671	12.26000011	37.25085144	742.6542537	27.57999992	-5.331999779	32.9119997	3.799999992	20.56466691	20.89000018	2.896000008	547	67	8	44.47195922	191	45	51	183
14	1411	21	28	26	20	73	33	39	4277	1077	1152	0.141200408	11.41533338	12.33933332	37.36927166	743.7859511	28.24399948	-4.776000023	33.0199995	7.188666821	21.114	21.41866668	3.396666725	505	60	9	41.84343426	172	46	53	161
14	1345	25	30	23	38	66	34	35	7909	1037	1110	0.217200816	13.46083339	9.612333611	37.63049386	574.8596011	26.41200066	0.867999971	25.54400069	8.153333376	20.96800009	21.02733342	7.026000073	833	127	2	68.96374761	371	24	29	362
15	1390	21	24	24	22	68	34	41	5377	1213	1149	0.187258586	12.19750005	9.483	36.35562019	604.5422172	25.73600006	-0.34800002	26.08400008	6.703333343	20.31866678	20.31866678	5.649333259	595	82	4	57.76921246	239	30	30	234
15	1442	17	26	18	14	78	32	41	4608	1219	1128	0.214914978	12.09033335	13.29933347	38.93703371	750.70242	29.10000038	-5.056000233	34.15600061	7.639333407	21.75	22.14933348	3.849999905	487	56	9	41.60779758	164	45	50	154
14	1416	18	24	28	23	66	32	43	5655	1275	1142	0.183174133	12.22983332	10.23499975	37.212769	624.5146069	26.40399933	-1.100000024	27.50399935	6.539333204	20.65933339	20.65933339	5.461999853	591	82	4	57.74028818	239	30	30	233
15	1449	17	27	19	11	78	31	42	4383	1140	1138	0.200053677	12.86283335	13.30433351	39.11658727	748.6796798	29.76799965	-4.243999958	34.01199961	8.385333409	22.4526666	22.83666658	4.581333349	460	54	8	42.47752871	158	41	46	148
14	1448	17	27	23	10	74	31	41	4501	1103	1183	0.344552308	13.52533341	12.58666672	39.41215857	704.8479562	29.45599937	-2.480000019	31.93599939	6.676666598	22.60200008	22.87666655	5.747999966	460	61	5	50.43360083	175	31	33	167
16	1409	17	25	23	14	73	33	41	5187	1372	1127	0.172085747	11.07816668	12.16700023	37.36334713	733.8635209	27.68799973	-4.875999928	32.56399965	4.094666779	20.66933298	20.95599969	3.178666691	545	67	8	45.66898428	193	43	48	185
14	1443	19	23	24	15	71	32	45	5809	1567	1087	0.218601719	11.26483344	12.30366678	38.38657928	708.2207187	27.43600082	-4.616000175	32.052001	4.637333333	20.47666725	20.8486673	3.654666722	513	64	7	46.19102066	185	40	44	178
15	1377	23	27	28	24	73	35	37	6150	1518	1122	0.192398667	9.99316665	11.2449998	34.85740819	759.865128	26.16399956	-6.096000195	32.25999975	2.678666711	19.84800005	20.1893336	1.691333254	692	88	9	48.47045348	253	50	55	245
14	1418	20	26	27	20	73	31	42	5441	1461	1103	0.18426916	11.75599996	12.76133331	38.23047659	742.7835917	28.5720005	-4.808000088	33.38000059	4.595999946	21.40133333	21.74600029	3.712666502	499	61	8	44.09803401	174	42	47	165
15	1480	16	28	17	10	80	31	40	3873	959	1148	0.137307242	13.82783339	12.9803329	39.8560954	715.6894431	29.87599945	-2.691999912	32.56799936	9.612666925	23.01600027	23.33133348	5.922666669	405	47	7	41.64986965	138	38	40	125
14	1418	20	26	27	20	73	31	42	4944	1302	1126	0.185570672	11.75599996	12.76133331	38.23047659	742.7835917	28.5720005	-4.808000088	33.38000059	4.595999946	21.40133333	21.74600029	3.712666502	499	61	8	44.09803401	174	42	47	165
14	1411	21	28	26	20	73	33	39	4897	1296	1121	0.139979661	11.41533338	12.33933332	37.36927166	743.7859511	28.24399948	-4.776000023	33.0199995	7.188666821	21.114	21.41866668	3.396666725	505	60	9	41.84343426	172	46	53	161
14	1422	19	28	22	18	76	32	39	4856	1289	1121	0.184743062	12.05183333	13.07833334	38.69787354	746.4959551	28.97599983	-4.820000172	33.796	7.688666552	21.70066659	22.05933364	3.903999915	491	59	8	43.2838799	168	42	48	160
13	1427	24	31	21	19	71	33	35	7200	591	1107	0.201463655	15.76466676	8.832666636	37.35690574	539.7535475	28.2159996	4.572000027	23.64399958	10.69800027	22.62400007	22.93666681	9.717333317	744	126	1	73.63437146	354	17	23	339
14	1439	19	29	23	15	77	31	40	4825	1284	1122	0.170361921	12.32550019	13.09233345	38.74388579	747.6479045	29.22399902	-4.56799984	33.79199886	4.9826668	21.95666695	22.33200026	4.136000067	478	57	8	42.85025123	163	42	47	156
14	1411	21	28	26	20	73	33	39	4481	1175	1141	0.166009381	11.41533338	12.33933332	37.36927166	743.7859511	28.24399948	-4.776000023	33.0199995	7.188666821	21.114	21.41866668	3.396666725	505	60	9	41.84343426	172	46	53	161
14	1449	20	28	23	16	78	35	35	3614	837	1159	0.243972704	14.49516663	12.87299966	40.26839345	699.0946866	30.19599915	-1.771999955	31.9679991	10.39200012	23.46666654	23.74733321	6.754000013	381	45	7	41.1132826	130	37	38	115
14	1439	19	29	23	15	77	31	40	4526	1192	1135	0.179494336	12.32550019	13.09233345	38.74388579	747.6479045	29.22399902	-4.56799984	33.79199886	4.9826668	21.95666695	22.33200026	4.136000067	478	57	8	42.85025123	163	42	47	156
14	1395	23	28	24	21	72	33	38	5193	1355	1130	0.22517401	11.21850001	11.33433336	35.58436866	741.4285693	27.62400055	-4.228000164	31.85200071	4.097333312	20.91266696	21.18400033	3.229333301	548	68	8	44.92417855	191	45	50	182
15	1406	22	26	24	20	74	35	38	5479	1414	1112	0.169775292	9.359166612	11.30699994	36.15232161	716.7297033	25.4279995	-5.84800005	31.27599955	2.715333273	18.79999971	19.05933317	1.769333283	632	76	10	44.84970981	220	51	58	212
14	1422	19	28	22	18	76	32	39	4961	1320	1116	0.454677194	12.05183333	13.07833334	38.69787354	746.4959551	28.97599983	-4.820000172	33.796	7.688666552	21.70066659	22.05933364	3.903999915	491	59	8	43.2838799	168	42	48	160
14	1345	25	30	23	38	66	34	35	7692	961	1118	0.231992304	13.46083339	9.612333611	37.63049386	574.8596011	26.41200066	0.867999971	25.54400069	8.153333376	20.96800009	21.02733342	7.026000073	833	127	2	68.96374761	371	24	29	362
15	1406	20	26	23	18	74	33	40	5825	1558	1081	0.187354028	9.225333295	12.01666665	36.95616481	734.8567804	25.68000031	-6.835999966	32.51600027	2.293999955	18.85399993	19.14599991	1.359999975	629	74	11	42.90174185	214	55	62	205
14	1433	19	28	24	16	78	31	40	4357	1129	1141	0.141851187	12.06666658	13.12266657	38.68710654	749.8964919	29	-4.920000076	33.92000008	7.650666654	21.73533312	22.12599977	3.870666663	489	58	8	43.10318626	167	42	48	158
14	1433	19	28	24	16	78	31	40	4387	1139	1139	0.141851187	12.06666658	13.12266657	38.68710654	749.8964919	29	-4.920000076	33.92000008	7.650666654	21.73533312	22.12599977	3.870666663	489	58	8	43.10318626	167	42	48	158
15	1403	21	26	25	21	73	36	37	6288	1660	1068	0.188717887	8.882666687	12.10200012	37.29659695	732.4231614	25.33200073	-7.116000175	32.44800091	2.229999999	18.60599995	18.88000019	1.289333344	665	79	11	43.77462491	229	56	64	221
15	1470	16	25	15	9	80	33	42	4339	1126	1140	0.143372744	13.15149994	13.39100005	39.33439185	748.3200562	30.00799942	-4.035999775	34.0439992	8.649333169	22.71333313	23.06799952	4.813333402	452	52	8	42.457543	154	40	45	144
15	1453	18	27	24	11	78	34	38	4837	1247	1142	0.177749023	12.20533329	12.82333316	38.66176211	733.7855347	28.92399979	-4.243999958	33.16799974	5.127333353	21.75266647	22.0413332	4.242666711	495	61	7	45.8077255	175	39	43	167
16	1409	17	25	23	14	73	33	41	5156	1361	1128	0.174943119	11.07816668	12.16700023	37.36334713	733.8635209	27.68799973	-4.875999928	32.56399965	4.094666779	20.66933298	20.95599969	3.178666691	545	67	8	45.66898428	193	43	48	185
15	1428	17	26	21	14	76	32	40	5034	1370	1118	0.184774533	12.30716661	13.23033326	38.96775912	746.917327	29.29999924	-4.65199995	33.95199919	4.980666608	21.96933333	22.30533314	4.136666705	485	59	7	44.05975054	168	41	45	160
14	1416	18	24	28	23	66	32	43	5269	1149	1154	0.227331281	12.97749998	9.606333211	36.70462026	604.3374818	26.5	0.328000009	26.17199999	7.332666665	21.02400001	21.02400001	6.359999985	578	80	4	57.77412591	233	29	29	227
14	1411	21	28	26	20	73	33	39	4703	1226	1131	0.134221315	11.41533338	12.33933332	37.36927166	743.7859511	28.24399948	-4.776000023	33.0199995	7.188666821	21.114	21.41866668	3.396666725	505	60	9	41.84343426	172	46	53	161
14	1416	18	24	28	23	66	32	43	5176	1147	1162	0.188652381	12.22983332	10.23499975	37.212769	624.5146069	26.40399933	-1.100000024	27.50399935	6.539333204	20.65933339	20.65933339	5.461999853	591	82	4	57.74028818	239	30	30	233
14	1443	19	23	24	15	71	32	45	5846	1577	1086	0.224341825	11.26483344	12.30366678	38.38657928	708.2207187	27.43600082	-4.616000175	32.052001	4.637333333	20.47666725	20.8486673	3.654666722	513	64	7	46.19102066	185	40	44	178
13	1417	22	29	21	20	67	33	37	7145	766	1134	0.23405394	15.1856668	9.745333354	37.77846807	592.01803	28.21999931	2.424000025	25.79599929	9.525333524	22.78400024	22.95933374	8.538666646	738	121	1	70.92203145	342	19	24	328
14	1433	19	28	24	16	78	31	40	4362	1129	1142	0.158782378	12.06666658	13.12266657	38.68710654	749.8964919	29	-4.920000076	33.92000008	7.650666654	21.73533312	22.12599977	3.870666663	489	58	8	43.10318626	167	42	48	158
14	1411	20	24	24	19	70	33	43	5434	1447	1097	0.196201891	11.2796665	12.8606666	38.75562498	728.2100798	28.02799988	-5.156000137	33.18400002	7.165333271	20.76533318	21.07066631	3.419999957	504	60	8	42.84719131	171	44	50	163
14	1433	19	28	24	16	78	31	40	4583	1199	1132	0.209650174	12.06666658	13.12266657	38.68710654	749.8964919	29	-4.920000076	33.92000008	7.650666654	21.73533312	22.12599977	3.870666663	489	58	8	43.10318626	167	42	48	158
14	1443	20	25	25	19	71	32	42	5440	1277	1145	0.189391524	12.72349989	10.05099989	37.7403126	601.3404068	26.53199959	-0.099999994	26.63199958	7.287999933	20.78933318	20.78933318	6.203999927	543	76	4	57.13202254	219	29	29	213
13	1443	24	30	27	19	74	33	37	7206	1026	1120	0.272417516	13.19383335	10.40166648	37.99001749	616.9996186	27.06399918	-0.316000015	27.37999919	7.574000036	21.42066669	21.42066669	6.434000015	803	121	3	68.10572605	356	25	25	349
15	1449	17	27	19	11	78	31	42	4480	1176	1133	0.217759967	12.86283335	13.30433351	39.11658727	748.6796798	29.76799965	-4.243999958	34.01199961	8.385333409	22.4526666	22.83666658	4.581333349	460	54	8	42.47752871	158	41	46	148
15	1399	19	25	25	22	71	34	41	5613	1328	1138	0.193718106	11.18150007	9.495000139	35.84642166	617.6427782	24.89599991	-1.592000008	26.48799992	5.642000079	19.52866681	19.52866681	4.547333399	631	86	5	57.25392828	253	34	34	247
14	1411	21	28	26	20	73	33	39	4134	1040	1159	0.155137017	11.41533338	12.33933332	37.36927166	743.7859511	28.24399948	-4.776000023	33.0199995	7.188666821	21.114	21.41866668	3.396666725	505	60	9	41.84343426	172	46	53	161
14	1395	23	28	24	21	72	33	38	5190	1355	1131	0.22517401	11.21850001	11.33433336	35.58436866	741.4285693	27.62400055	-4.228000164	31.85200071	4.097333312	20.91266696	21.18400033	3.229333301	548	68	8	44.92417855	191	45	50	182
14	1449	20	28	23	16	78	35	35	3416	758	1168	0.167321488	14.49516663	12.87299966	40.26839345	699.0946866	30.19599915	-1.771999955	31.9679991	10.39200012	23.46666654	23.74733321	6.754000013	381	45	7	41.1132826	130	37	38	115
16	1409	17	25	23	14	73	33	41	5019	1313	1135	0.172085747	11.07816668	12.16700023	37.36334713	733.8635209	27.68799973	-4.875999928	32.56399965	4.094666779	20.66933298	20.95599969	3.178666691	545	67	8	45.66898428	193	43	48	185
15	1453	18	27	24	11	78	34	38	5525	1458	1110	0.203903899	12.20533329	12.82333316	38.66176211	733.7855347	28.92399979	-4.243999958	33.16799974	5.127333353	21.75266647	22.0413332	4.242666711	495	61	7	45.8077255	175	39	43	167
14	1395	23	28	24	21	72	33	38	5215	1363	1129	0.22517401	11.21850001	11.33433336	35.58436866	741.4285693	27.62400055	-4.228000164	31.85200071	4.097333312	20.91266696	21.18400033	3.229333301	548	68	8	44.92417855	191	45	50	182
14	1411	21	28	26	20	73	33	39	4181	1048	1157	0.141200408	11.41533338	12.33933332	37.36927166	743.7859511	28.24399948	-4.776000023	33.0199995	7.188666821	21.114	21.41866668	3.396666725	505	60	9	41.84343426	172	46	53	161
15	1442	17	26	18	14	78	32	41	4570	1205	1130	0.214914978	12.09033335	13.29933347	38.93703371	750.70242	29.10000038	-5.056000233	34.15600061	7.639333407	21.75	22.14933348	3.849999905	487	56	9	41.60779758	164	45	50	154
14	1410	20	27	26	24	69	34	38	4405	1117	1165	0.214381263	12.90283344	11.73233354	36.57667247	738.440685	29.02400017	-3.052000046	32.07600021	8.614666676	22.46733332	22.73266681	4.791333392	470	59	7	44.79860609	165	39	44	154
14	1449	20	28	23	16	78	35	35	3512	796	1164	0.19819729	14.49516663	12.87299966	40.26839345	699.0946866	30.19599915	-1.771999955	31.9679991	10.39200012	23.46666654	23.74733321	6.754000013	381	45	7	41.1132826	130	37	38	115
15	1470	16	25	15	9	80	33	42	4333	1125	1140	0.2230535	13.15149994	13.39100005	39.33439185	748.3200562	30.00799942	-4.035999775	34.0439992	8.649333169	22.71333313	23.06799952	4.813333402	452	52	8	42.457543	154	40	45	144
14	1414	21	27	24	21	72	32	40	5464	1475	1094	0.141201258	10.86216674	12.73966675	38.10164733	742.4057746	27.68799973	-5.748000145	33.43599987	3.731333435	20.51533349	20.86666695	2.852000058	533	63	9	42.60689677	182	47	53	173
14	1425	20	25	25	18	70	32	41	5049	1086	1162	0.251829058	12.97749998	9.606333211	36.70462026	604.3374818	26.5	0.328000009	26.17199999	7.332666665	21.02400001	21.02400001	6.359999985	578	80	4	57.77412591	233	29	29	227
15	1449	17	27	19	11	78	31	42	4371	1135	1140	0.200053677	12.86283335	13.30433351	39.11658727	748.6796798	29.76799965	-4.243999958	34.01199961	8.385333409	22.4526666	22.83666658	4.581333349	460	54	8	42.47752871	158	41	46	148
14	1411	20	24	24	19	70	33	43	5104	1356	1111	0.176259086	11.2796665	12.8606666	38.75562498	728.2100798	28.02799988	-5.156000137	33.18400002	7.165333271	20.76533318	21.07066631	3.419999957	504	60	8	42.84719131	171	44	50	163
14	1449	20	28	23	16	78	35	35	3497	791	1165	0.19819729	14.49516663	12.87299966	40.26839345	699.0946866	30.19599915	-1.771999955	31.9679991	10.39200012	23.46666654	23.74733321	6.754000013	381	45	7	41.1132826	130	37	38	115
15	1447	19	25	28	15	74	33	41	3876	956	1148	0.288692355	13.25966646	13.01133296	39.53370614	724.344313	29.53999901	-3.371999979	32.91199899	9.003999849	22.55933285	22.93666617	5.303999921	421	48	8	41.0967483	142	40	43	130
14	1418	20	26	27	20	73	31	42	5334	1430	1107	0.192428038	11.75599996	12.76133331	38.23047659	742.7835917	28.5720005	-4.808000088	33.38000059	4.595999946	21.40133333	21.74600029	3.712666502	499	61	8	44.09803401	174	42	47	165
14	1433	19	28	24	16	78	31	40	4881	1291	1119	0.279076189	12.06666658	13.12266657	38.68710654	749.8964919	29	-4.920000076	33.92000008	7.650666654	21.73533312	22.12599977	3.870666663	489	58	8	43.10318626	167	42	48	158
14	1433	19	28	24	16	78	31	40	4648	1219	1129	0.279076189	12.06666658	13.12266657	38.68710654	749.8964919	29	-4.920000076	33.92000008	7.650666654	21.73533312	22.12599977	3.870666663	489	58	8	43.10318626	167	42	48	158
14	1411	21	28	26	20	73	33	39	4883	1291	1122	0.138254896	11.41533338	12.33933332	37.36927166	743.7859511	28.24399948	-4.776000023	33.0199995	7.188666821	21.114	21.41866668	3.396666725	505	60	9	41.84343426	172	46	53	161
13	1443	24	30	27	19	74	33	37	7420	1089	1113	0.262980998	13.19383335	10.40166648	37.99001749	616.9996186	27.06399918	-0.316000015	27.37999919	7.574000036	21.42066669	21.42066669	6.434000015	803	121	3	68.10572605	356	25	25	349
14	1428	20	24	28	21	69	33	42	5301	1153	1152	0.227331281	13.95433337	9.988666564	37.73295083	603.9703351	27.47999954	1.008000016	26.47199953	8.156000078	21.89066664	21.89066664	7.282666663	546	77	3	58.34622658	222	26	26	215
14	1425	20	25	25	18	70	32	41	5157	1119	1158	0.251829058	12.97749998	9.606333211	36.70462026	604.3374818	26.5	0.328000009	26.17199999	7.332666665	21.02400001	21.02400001	6.359999985	578	80	4	57.77412591	233	29	29	227
14	1410	20	27	26	24	69	34	38	4409	1117	1165	0.184434131	12.90283344	11.73233354	36.57667247	738.440685	29.02400017	-3.052000046	32.07600021	8.614666676	22.46733332	22.73266681	4.791333392	470	59	7	44.79860609	165	39	44	154
14	1355	22	25	24	33	63	32	42	7733	1217	1104	0.261680096	12.7701666	9.462999885	36.23449216	603.5258661	26.23999977	0.124000013	26.11599976	7.307999919	20.84799989	20.84799989	6.172000001	808	120	3	67.44228209	355	27	27	349
14	1416	18	24	28	23	66	32	43	5346	1185	1153	0.238601699	12.22983332	10.23499975	37.212769	624.5146069	26.40399933	-1.100000024	27.50399935	6.539333204	20.65933339	20.65933339	5.461999853	591	82	4	57.74028818	239	30	30	233
14	1449	20	28	23	16	78	35	35	3622	843	1158	0.128318876	14.49516663	12.87299966	40.26839345	699.0946866	30.19599915	-1.771999955	31.9679991	10.39200012	23.46666654	23.74733321	6.754000013	381	45	7	41.1132826	130	37	38	115
14	1391	22	25	25	28	69	33	40	5027	1340	1115	0.14460735	11.29600006	12.54733344	38.0961055	731.2294532	28.07600021	-4.860000134	32.93600035	7.185333252	20.83466689	21.14533345	3.42266649	505	60	9	41.90191705	172	46	53	160
14	1448	21	23	25	15	73	31	45	5222	1411	1100	0.143746585	11.01416655	13.17299994	39.07510675	737.8264512	27.87199974	-5.840000153	33.71199989	6.82133323	20.63133287	20.96666622	3.079333385	520	60	10	41.04714797	173	49	55	163
14	1449	20	28	23	16	78	35	35	3677	866	1156	0.128318876	14.49516663	12.87299966	40.26839345	699.0946866	30.19599915	-1.771999955	31.9679991	10.39200012	23.46666654	23.74733321	6.754000013	381	45	7	41.1132826	130	37	38	115
14	1411	20	24	24	19	70	33	43	5265	1400	1104	0.176259086	11.2796665	12.8606666	38.75562498	728.2100798	28.02799988	-5.156000137	33.18400002	7.165333271	20.76533318	21.07066631	3.419999957	504	60	8	42.84719131	171	44	50	163
14	1416	18	24	28	23	66	32	43	5317	1188	1156	0.188652381	12.22983332	10.23499975	37.212769	624.5146069	26.40399933	-1.100000024	27.50399935	6.539333204	20.65933339	20.65933339	5.461999853	591	82	4	57.74028818	239	30	30	233
15	1452	18	26	18	16	78	32	41	3409	756	1168	0.182674736	14.71033347	12.73599998	40.31910822	690.8536313	30.15600014	-1.432000041	31.58800018	10.6760002	23.58533351	23.84733343	7.064666716	368	44	7	40.96051498	125	36	37	111
13	1443	24	30	27	19	74	33	37	7488	1107	1110	0.262980998	13.19383335	10.40166648	37.99001749	616.9996186	27.06399918	-0.316000015	27.37999919	7.574000036	21.42066669	21.42066669	6.434000015	803	121	3	68.10572605	356	25	25	349
13	1427	24	31	21	19	71	33	35	7197	590	1107	0.226363376	15.76466676	8.832666636	37.35690574	539.7535475	28.2159996	4.572000027	23.64399958	10.69800027	22.62400007	22.93666681	9.717333317	744	126	1	73.63437146	354	17	23	339
14	1449	20	28	23	16	78	35	35	3728	874	1154	0.19819729	14.49516663	12.87299966	40.26839345	699.0946866	30.19599915	-1.771999955	31.9679991	10.39200012	23.46666654	23.74733321	6.754000013	381	45	7	41.1132826	130	37	38	115
13	1358	28	30	27	34	71	34	35	7537	1073	1101	0.364492506	11.59966676	9.115333706	35.61233728	594.2391288	24.89999962	-0.69599998	25.5959996	6.3240001	19.59066661	19.59066661	5.157333453	867	126	4	66.38984935	373	31	31	369
13	1417	22	29	21	20	67	33	37	7296	829	1130	0.225324228	15.1856668	9.745333354	37.77846807	592.01803	28.21999931	2.424000025	25.79599929	9.525333524	22.78400024	22.95933374	8.538666646	738	121	1	70.92203145	342	19	24	328
14	1449	20	28	23	16	78	35	35	3519	799	1164	0.243972704	14.49516663	12.87299966	40.26839345	699.0946866	30.19599915	-1.771999955	31.9679991	10.39200012	23.46666654	23.74733321	6.754000013	381	45	7	41.1132826	130	37	38	115
15	1475	17	26	13	7	80	33	40	4091	1036	1152	0.16806151	13.6066666	13.55333306	39.83462554	742.5053382	30.42000008	-3.604000092	34.02400017	9.151999926	23.09066677	23.39133326	5.284666792	429	51	7	43.10429271	149	38	41	140
15	1406	20	26	23	18	74	33	40	5582	1486	1091	0.196201891	9.225333295	12.01666665	36.95616481	734.8567804	25.68000031	-6.835999966	32.51600027	2.293999955	18.85399993	19.14599991	1.359999975	629	74	11	42.90174185	214	55	62	205
14	1410	20	27	26	24	69	34	38	4540	1169	1159	0.210319459	12.90283344	11.73233354	36.57667247	738.440685	29.02400017	-3.052000046	32.07600021	8.614666676	22.46733332	22.73266681	4.791333392	470	59	7	44.79860609	165	39	44	154
15	1453	18	27	24	11	78	34	38	5666	1488	1104	0.186744764	12.20533329	12.82333316	38.66176211	733.7855347	28.92399979	-4.243999958	33.16799974	5.127333353	21.75266647	22.0413332	4.242666711	495	61	7	45.8077255	175	39	43	167
14	1416	18	24	28	23	66	32	43	5179	1147	1162	0.188652381	12.22983332	10.23499975	37.212769	624.5146069	26.40399933	-1.100000024	27.50399935	6.539333204	20.65933339	20.65933339	5.461999853	591	82	4	57.74028818	239	30	30	233
14	1449	20	28	23	16	78	35	35	3656	847	1157	0.19819729	14.49516663	12.87299966	40.26839345	699.0946866	30.19599915	-1.771999955	31.9679991	10.39200012	23.46666654	23.74733321	6.754000013	381	45	7	41.1132826	130	37	38	115
15	1428	17	26	21	14	76	32	40	5074	1363	1117	0.182834357	12.30716661	13.23033326	38.96775912	746.917327	29.29999924	-4.65199995	33.95199919	4.980666608	21.96933333	22.30533314	4.136666705	485	59	7	44.05975054	168	41	45	160
14	1443	20	25	25	19	71	32	42	5483	1290	1144	0.189391524	12.72349989	10.05099989	37.7403126	601.3404068	26.53199959	-0.099999994	26.63199958	7.287999933	20.78933318	20.78933318	6.203999927	543	76	4	57.13202254	219	29	29	213
14	1345	25	30	23	38	66	34	35	7515	874	1121	0.236550793	13.46083339	9.612333611	37.63049386	574.8596011	26.41200066	0.867999971	25.54400069	8.153333376	20.96800009	21.02733342	7.026000073	833	127	2	68.96374761	371	24	29	362
16	1409	17	25	23	14	73	33	41	5041	1320	1135	0.177222192	11.07816668	12.16700023	37.36334713	733.8635209	27.68799973	-4.875999928	32.56399965	4.094666779	20.66933298	20.95599969	3.178666691	545	67	8	45.66898428	193	43	48	185
15	1447	19	25	28	15	74	33	41	3938	983	1145	0.141520545	13.25966646	13.01133296	39.53370614	724.344313	29.53999901	-3.371999979	32.91199899	9.003999849	22.55933285	22.93666617	5.303999921	421	48	8	41.0967483	142	40	43	130
14	1411	20	24	24	19	70	33	43	5211	1383	1107	0.181844532	11.2796665	12.8606666	38.75562498	728.2100798	28.02799988	-5.156000137	33.18400002	7.165333271	20.76533318	21.07066631	3.419999957	504	60	8	42.84719131	171	44	50	163
14	1443	19	23	24	15	71	32	45	5575	1501	1096	0.228473201	11.26483344	12.30366678	38.38657928	708.2207187	27.43600082	-4.616000175	32.052001	4.637333333	20.47666725	20.8486673	3.654666722	513	64	7	46.19102066	185	40	44	178
14	1416	18	24	28	23	66	32	43	5352	1194	1154	0.183760047	12.22983332	10.23499975	37.212769	624.5146069	26.40399933	-1.100000024	27.50399935	6.539333204	20.65933339	20.65933339	5.461999853	591	82	4	57.74028818	239	30	30	233
15	1453	18	27	24	11	78	34	38	4946	1274	1137	0.192880824	12.20533329	12.82333316	38.66176211	733.7855347	28.92399979	-4.243999958	33.16799974	5.127333353	21.75266647	22.0413332	4.242666711	495	61	7	45.8077255	175	39	43	167
14	1449	20	28	23	16	78	35	35	3429	765	1167	0.182674736	14.49516663	12.87299966	40.26839345	699.0946866	30.19599915	-1.771999955	31.9679991	10.39200012	23.46666654	23.74733321	6.754000013	381	45	7	41.1132826	130	37	38	115
14	1448	17	27	23	10	74	31	41	4557	1124	1180	0.335997671	13.52533341	12.58666672	39.41215857	704.8479562	29.45599937	-2.480000019	31.93599939	6.676666598	22.60200008	22.87666655	5.747999966	460	61	5	50.43360083	175	31	33	167
14	1416	18	24	28	23	66	32	43	5184	1148	1162	0.188652381	12.22983332	10.23499975	37.212769	624.5146069	26.40399933	-1.100000024	27.50399935	6.539333204	20.65933339	20.65933339	5.461999853	591	82	4	57.74028818	239	30	30	233
14	1411	21	28	26	20	73	33	39	4899	1297	1121	0.139979661	11.41533338	12.33933332	37.36927166	743.7859511	28.24399948	-4.776000023	33.0199995	7.188666821	21.114	21.41866668	3.396666725	505	60	9	41.84343426	172	46	53	161
14	1425	20	25	25	18	70	32	41	5134	1111	1159	0.251829058	12.97749998	9.606333211	36.70462026	604.3374818	26.5	0.328000009	26.17199999	7.332666665	21.02400001	21.02400001	6.359999985	578	80	4	57.77412591	233	29	29	227
14	1417	22	25	23	22	72	34	40	5197	1401	1107	0.135777116	10.79583332	12.03033341	36.79451064	743.6866794	27.51600075	-5.179999828	32.69600058	6.607333302	20.54133336	20.80933332	2.817333321	541	64	10	41.56014528	182	50	57	173
14	1448	21	23	25	15	73	31	45	5200	1405	1101	0.144712046	11.01416655	13.17299994	39.07510675	737.8264512	27.87199974	-5.840000153	33.71199989	6.82133323	20.63133287	20.96666622	3.079333385	520	60	10	41.04714797	173	49	55	163
15	1447	19	25	28	15	74	33	41	3984	998	1144	0.149851814	13.25966646	13.01133296	39.53370614	724.344313	29.53999901	-3.371999979	32.91199899	9.003999849	22.55933285	22.93666617	5.303999921	421	48	8	41.0967483	142	40	43	130
14	1449	20	28	23	16	78	35	35	3645	845	1158	0.243972704	14.49516663	12.87299966	40.26839345	699.0946866	30.19599915	-1.771999955	31.9679991	10.39200012	23.46666654	23.74733321	6.754000013	381	45	7	41.1132826	130	37	38	115
14	1418	20	26	27	20	73	31	42	5086	1349	1119	0.185570672	11.75599996	12.76133331	38.23047659	742.7835917	28.5720005	-4.808000088	33.38000059	4.595999946	21.40133333	21.74600029	3.712666502	499	61	8	44.09803401	174	42	47	165
14	1416	18	24	28	23	66	32	43	5356	1201	1155	0.190195844	12.22983332	10.23499975	37.212769	624.5146069	26.40399933	-1.100000024	27.50399935	6.539333204	20.65933339	20.65933339	5.461999853	591	82	4	57.74028818	239	30	30	233
14	1374	24	26	28	30	65	31	42	7565	1075	1100	0.24553898	13.37483332	9.406333188	37.66752073	559.5318409	26.42399979	1.452000022	24.97199976	8.363333364	20.77866666	20.77866666	7.197333415	782	120	2	69.79813704	352	22	22	344
15	1399	19	25	25	22	71	34	41	5542	1303	1139	0.276257575	11.18150007	9.495000139	35.84642166	617.6427782	24.89599991	-1.592000008	26.48799992	5.642000079	19.52866681	19.52866681	4.547333399	631	86	5	57.25392828	253	34	34	247
14	1417	22	25	23	22	72	34	40	5024	1341	1116	0.134552136	10.79583332	12.03033341	36.79451064	743.6866794	27.51600075	-5.179999828	32.69600058	6.607333302	20.54133336	20.80933332	2.817333321	541	64	10	41.56014528	182	50	57	173
13	1467	19	29	22	13	73	34	37	4828	1084	1173	0.175177082	13.84283334	11.60633329	40.00528441	633.5207551	28.46800041	-0.54400003	29.01200044	7.874666591	22.27866697	22.27866697	6.837333411	506	71	3	57.20590756	205	26	26	198
14	1345	25	30	23	38	66	34	35	7601	930	1121	0.223326877	13.46083339	9.612333611	37.63049386	574.8596011	26.41200066	0.867999971	25.54400069	8.153333376	20.96800009	21.02733342	7.026000073	833	127	2	68.96374761	371	24	29	362
14	1416	18	24	28	23	66	32	43	5381	1204	1154	0.183760047	12.22983332	10.23499975	37.212769	624.5146069	26.40399933	-1.100000024	27.50399935	6.539333204	20.65933339	20.65933339	5.461999853	591	82	4	57.74028818	239	30	30	233
14	1449	20	28	23	16	78	35	35	3596	828	1160	0.243972704	14.49516663	12.87299966	40.26839345	699.0946866	30.19599915	-1.771999955	31.9679991	10.39200012	23.46666654	23.74733321	6.754000013	381	45	7	41.1132826	130	37	38	115
14	1449	20	28	23	16	78	35	35	3457	774	1166	0.126319945	14.49516663	12.87299966	40.26839345	699.0946866	30.19599915	-1.771999955	31.9679991	10.39200012	23.46666654	23.74733321	6.754000013	381	45	7	41.1132826	130	37	38	115
15	1420	22	26	28	22	75	34	40	6178	1684	1074	0.161520898	9.905000071	11.65933359	36.93870719	713.8012354	26.10400009	-5.460000038	31.56400013	3.29400002	19.30666685	19.56333351	2.346666714	600	72	9	44.44619199	208	49	56	200
14	1395	23	28	24	21	72	33	38	5205	1358	1129	0.22517401	11.21850001	11.33433336	35.58436866	741.4285693	27.62400055	-4.228000164	31.85200071	4.097333312	20.91266696	21.18400033	3.229333301	548	68	8	44.92417855	191	45	50	182
15	1480	16	28	17	10	80	31	40	3819	935	1150	0.135535896	13.82783339	12.9803329	39.8560954	715.6894431	29.87599945	-2.691999912	32.56799936	9.612666925	23.01600027	23.33133348	5.922666669	405	47	7	41.64986965	138	38	40	125
14	1418	20	26	27	20	73	31	42	5286	1415	1110	0.192428038	11.75599996	12.76133331	38.23047659	742.7835917	28.5720005	-4.808000088	33.38000059	4.595999946	21.40133333	21.74600029	3.712666502	499	61	8	44.09803401	174	42	47	165
14	1418	20	26	27	20	73	31	42	5217	1388	1113	0.189794675	11.75599996	12.76133331	38.23047659	742.7835917	28.5720005	-4.808000088	33.38000059	4.595999946	21.40133333	21.74600029	3.712666502	499	61	8	44.09803401	174	42	47	165
13	1358	28	30	27	34	71	34	35	8019	1274	1091	0.499843568	11.59966676	9.115333706	35.61233728	594.2391288	24.89999962	-0.69599998	25.5959996	6.3240001	19.59066661	19.59066661	5.157333453	867	126	4	66.38984935	373	31	31	369
15	1449	17	27	19	11	78	31	42	4274	1104	1142	0.164413989	12.86283335	13.30433351	39.11658727	748.6796798	29.76799965	-4.243999958	34.01199961	8.385333409	22.4526666	22.83666658	4.581333349	460	54	8	42.47752871	158	41	46	148
13	1417	22	29	21	20	67	33	37	7155	771	1134	0.23405394	15.1856668	9.745333354	37.77846807	592.01803	28.21999931	2.424000025	25.79599929	9.525333524	22.78400024	22.95933374	8.538666646	738	121	1	70.92203145	342	19	24	328
13	1358	28	30	27	34	71	34	35	7747	1197	1100	0.274464995	11.59966676	9.115333706	35.61233728	594.2391288	24.89999962	-0.69599998	25.5959996	6.3240001	19.59066661	19.59066661	5.157333453	867	126	4	66.38984935	373	31	31	369
14	1411	21	28	26	20	73	33	39	4532	1164	1140	0.14197284	11.41533338	12.33933332	37.36927166	743.7859511	28.24399948	-4.776000023	33.0199995	7.188666821	21.114	21.41866668	3.396666725	505	60	9	41.84343426	172	46	53	161
14	1449	20	28	23	16	78	35	35	3642	847	1158	0.243972704	14.49516663	12.87299966	40.26839345	699.0946866	30.19599915	-1.771999955	31.9679991	10.39200012	23.46666654	23.74733321	6.754000013	381	45	7	41.1132826	130	37	38	115
14	1416	18	24	28	23	66	32	43	5302	1173	1155	0.238601699	12.22983332	10.23499975	37.212769	624.5146069	26.40399933	-1.100000024	27.50399935	6.539333204	20.65933339	20.65933339	5.461999853	591	82	4	57.74028818	239	30	30	233
14	1433	19	28	24	16	78	31	40	4891	1294	1119	0.144889474	12.06666658	13.12266657	38.68710654	749.8964919	29	-4.920000076	33.92000008	7.650666654	21.73533312	22.12599977	3.870666663	489	58	8	43.10318626	167	42	48	158
14	1443	20	25	25	19	71	32	42	5249	1216	1151	0.199516207	12.72349989	10.05099989	37.7403126	601.3404068	26.53199959	-0.099999994	26.63199958	7.287999933	20.78933318	20.78933318	6.203999927	543	76	4	57.13202254	219	29	29	213
15	1406	20	26	23	18	74	33	40	5469	1454	1096	0.196201891	9.225333295	12.01666665	36.95616481	734.8567804	25.68000031	-6.835999966	32.51600027	2.293999955	18.85399993	19.14599991	1.359999975	629	74	11	42.90174185	214	55	62	205
15	1469	17	25	18	9	79	31	42	4349	1128	1142	0.140444085	13.16299989	13.34066625	39.34371424	745.9544882	30.01199913	-3.895999908	33.90799904	8.702000017	22.71866671	23.0733331	4.897333259	448	53	7	43.27223916	155	39	43	145
14	1414	18	24	24	19	67	32	44	5769	1378	1133	0.179887339	12.79849996	10.63633319	38.2436842	622.3929686	27.0359993	-0.776000023	27.81199932	7.079333345	21.15866661	21.15866661	5.997333204	547	76	4	57.21834227	221	29	29	215
13	1366	25	29	22	38	67	34	35	7934	1061	1109	0.223849162	13.04283351	9.379666761	36.42871845	591.6956231	26.22400093	0.476000011	25.74800092	7.622666707	20.81800048	20.86400048	6.488000045	848	128	2	68.7923401	376	25	30	370
13	1358	28	30	27	34	71	34	35	7688	1155	1099	0.561531246	11.59966676	9.115333706	35.61233728	594.2391288	24.89999962	-0.69599998	25.5959996	6.3240001	19.59066661	19.59066661	5.157333453	867	126	4	66.38984935	373	31	31	369
14	1446	19	25	23	15	72	31	42	5208	1204	1152	0.200113446	14.13599992	9.861333201	37.89905205	589.9965695	27.53199959	1.511999965	26.01999962	8.514666696	21.88933309	21.88933309	7.623333395	510	72	3	57.970662	208	25	25	200
13	1417	22	29	21	20	67	33	37	7209	795	1133	0.23017329	15.1856668	9.745333354	37.77846807	592.01803	28.21999931	2.424000025	25.79599929	9.525333524	22.78400024	22.95933374	8.538666646	738	121	1	70.92203145	342	19	24	328
15	1442	17	26	18	14	78	32	41	4423	1157	1136	0.219935805	12.09033335	13.29933347	38.93703371	750.70242	29.10000038	-5.056000233	34.15600061	7.639333407	21.75	22.14933348	3.849999905	487	56	9	41.60779758	164	45	50	154
14	1433	19	28	24	16	78	31	40	4752	1250	1125	0.279076189	12.06666658	13.12266657	38.68710654	749.8964919	29	-4.920000076	33.92000008	7.650666654	21.73533312	22.12599977	3.870666663	489	58	8	43.10318626	167	42	48	158
15	1454	18	28	18	9	79	33	38	4282	1116	1131	0.132467225	13.16600001	13.06799976	39.43746836	730.8579956	29.54400063	-3.592000008	33.13600063	8.846666584	22.55666701	22.88600032	5.098666638	435	50	8	41.77965674	147	40	43	137
14	1345	25	30	23	38	66	34	35	7932	1045	1110	0.217200816	13.46083339	9.612333611	37.63049386	574.8596011	26.41200066	0.867999971	25.54400069	8.153333376	20.96800009	21.02733342	7.026000073	833	127	2	68.96374761	371	24	29	362
14	1413	21	25	27	20	66	30	44	6326	596	1132	0.237548336	14.62299992	9.215333283	37.54005795	554.6945797	27.50399971	2.95600009	24.54799962	9.494666616	21.87866656	21.87866656	8.406666716	716	116	2	69.86414046	330	21	21	317
15	1390	21	24	24	22	68	34	41	5577	1269	1140	0.214974746	12.19750005	9.483	36.35562019	604.5422172	25.73600006	-0.34800002	26.08400008	6.703333343	20.31866678	20.31866678	5.649333259	595	82	4	57.76921246	239	30	30	234
15	1406	20	26	23	18	74	33	40	5654	1505	1088	0.198519722	9.225333295	12.01666665	36.95616481	734.8567804	25.68000031	-6.835999966	32.51600027	2.293999955	18.85399993	19.14599991	1.359999975	629	74	11	42.90174185	214	55	62	205
13	1443	24	30	27	19	74	33	37	7206	1026	1120	0.272417516	13.19383335	10.40166648	37.99001749	616.9996186	27.06399918	-0.316000015	27.37999919	7.574000036	21.42066669	21.42066669	6.434000015	803	121	3	68.10572605	356	25	25	349
13	1417	22	29	21	20	67	33	37	7202	787	1132	0.23405394	15.1856668	9.745333354	37.77846807	592.01803	28.21999931	2.424000025	25.79599929	9.525333524	22.78400024	22.95933374	8.538666646	738	121	1	70.92203145	342	19	24	328
13	1458	18	26	17	16	65	29	44	5927	193	1107	0.495028883	17.23100007	7.799333493	36.82404724	491.4424659	28.22400093	7.044000149	21.18000078	12.66666675	23.4326671	23.71333377	11.7640001	654	125	1	76.26036751	329	16	22	307
15	1463	18	28	18	13	80	32	39	3716	880	1154	0.130576953	14.28233335	12.92199981	40.15537653	705.4526247	30.11599922	-2.063999891	32.17999911	10.13866675	23.33733336	23.62866672	6.478666683	385	45	7	41.31345385	131	37	38	118
13	1443	24	30	27	19	74	33	37	7150	997	1121	0.308369428	13.19383335	10.40166648	37.99001749	616.9996186	27.06399918	-0.316000015	27.37999919	7.574000036	21.42066669	21.42066669	6.434000015	803	121	3	68.10572605	356	25	25	349
15	1465	16	25	13	11	79	32	43	4106	1044	1150	0.311323166	13.58966659	13.54599972	39.90220204	741.5504978	30.38800049	-3.559999943	33.94800043	9.103333317	23.06666676	23.37733332	5.300666792	433	51	7	42.96886492	150	38	42	140
14	1411	21	28	26	20	73	33	39	4553	1172	1139	0.134221315	11.41533338	12.33933332	37.36927166	743.7859511	28.24399948	-4.776000023	33.0199995	7.188666821	21.114	21.41866668	3.396666725	505	60	9	41.84343426	172	46	53	161
14	1417	22	25	23	22	72	34	40	5301	1432	1102	0.133452743	10.79583332	12.03033341	36.79451064	743.6866794	27.51600075	-5.179999828	32.69600058	6.607333302	20.54133336	20.80933332	2.817333321	541	64	10	41.56014528	182	50	57	173
15	1399	19	25	25	22	71	34	41	5467	1286	1144	0.183594555	11.18150007	9.495000139	35.84642166	617.6427782	24.89599991	-1.592000008	26.48799992	5.642000079	19.52866681	19.52866681	4.547333399	631	86	5	57.25392828	253	34	34	247
14	1411	21	28	26	20	73	33	39	4679	1218	1132	0.134221315	11.41533338	12.33933332	37.36927166	743.7859511	28.24399948	-4.776000023	33.0199995	7.188666821	21.114	21.41866668	3.396666725	505	60	9	41.84343426	172	46	53	161
14	1411	20	24	24	19	70	33	43	5300	1409	1103	0.196201891	11.2796665	12.8606666	38.75562498	728.2100798	28.02799988	-5.156000137	33.18400002	7.165333271	20.76533318	21.07066631	3.419999957	504	60	8	42.84719131	171	44	50	163
15	1420	22	26	28	22	75	34	40	6241	1691	1071	0.160825387	9.905000071	11.65933359	36.93870719	713.8012354	26.10400009	-5.460000038	31.56400013	3.29400002	19.30666685	19.56333351	2.346666714	600	72	9	44.44619199	208	49	56	200
14	1411	21	28	26	20	73	33	39	4259	1073	1153	0.141200408	11.41533338	12.33933332	37.36927166	743.7859511	28.24399948	-4.776000023	33.0199995	7.188666821	21.114	21.41866668	3.396666725	505	60	9	41.84343426	172	46	53	161
14	1449	20	28	23	16	78	35	35	3447	771	1166	0.087211616	14.49516663	12.87299966	40.26839345	699.0946866	30.19599915	-1.771999955	31.9679991	10.39200012	23.46666654	23.74733321	6.754000013	381	45	7	41.1132826	130	37	38	115
15	1453	17	27	19	9	78	34	38	4391	1128	1141	0.256471634	13.11633324	13.19199976	39.13610976	743.1302626	29.92399979	-3.78399992	33.70799971	8.727333302	22.64266666	23.01333332	4.902666762	442	54	7	43.7788837	155	38	42	145
15	1399	19	25	25	22	71	34	41	5611	1327	1139	0.193718106	11.18150007	9.495000139	35.84642166	617.6427782	24.89599991	-1.592000008	26.48799992	5.642000079	19.52866681	19.52866681	4.547333399	631	86	5	57.25392828	253	34	34	247
14	1394	22	26	26	21	72	33	40	5646	1514	1098	0.177342594	9.735500095	11.83700014	36.83866542	728.1144784	26.1760006	-5.955999851	32.13200045	2.970666607	19.32733377	19.60533349	2.034666657	607	73	10	44.07134511	210	51	57	201
14	1448	21	23	25	15	73	31	45	5401	1457	1093	0.146177113	11.01416655	13.17299994	39.07510675	737.8264512	27.87199974	-5.840000153	33.71199989	6.82133323	20.63133287	20.96666622	3.079333385	520	60	10	41.04714797	173	49	55	163
15	1444	16	26	19	11	78	33	41	5285	1403	1107	0.188775629	12.20849995	13.20099982	38.92263252	746.3976321	29.16399956	-4.751999855	33.91599941	7.840666642	21.84466648	22.19599994	4.032000075	489	59	8	43.47666785	168	42	47	160
15	1403	21	26	25	21	73	36	37	6323	1676	1066	0.183224857	8.882666687	12.10200012	37.29659695	732.4231614	25.33200073	-7.116000175	32.44800091	2.229999999	18.60599995	18.88000019	1.289333344	665	79	11	43.77462491	229	56	64	221
15	1399	19	25	25	22	71	34	41	5494	1294	1143	0.183594555	11.18150007	9.495000139	35.84642166	617.6427782	24.89599991	-1.592000008	26.48799992	5.642000079	19.52866681	19.52866681	4.547333399	631	86	5	57.25392828	253	34	34	247
14	1433	19	28	24	16	78	31	40	4630	1213	1130	0.279076189	12.06666658	13.12266657	38.68710654	749.8964919	29	-4.920000076	33.92000008	7.650666654	21.73533312	22.12599977	3.870666663	489	58	8	43.10318626	167	42	48	158
13	1358	28	30	27	34	71	34	35	8021	1317	1095	0.274464995	11.59966676	9.115333706	35.61233728	594.2391288	24.89999962	-0.69599998	25.5959996	6.3240001	19.59066661	19.59066661	5.157333453	867	126	4	66.38984935	373	31	31	369
14	1417	22	25	23	22	72	34	40	5020	1339	1115	0.139979661	10.79583332	12.03033341	36.79451064	743.6866794	27.51600075	-5.179999828	32.69600058	6.607333302	20.54133336	20.80933332	2.817333321	541	64	10	41.56014528	182	50	57	173
13	1443	24	30	27	19	74	33	37	7800	1206	1101	0.26736632	13.19383335	10.40166648	37.99001749	616.9996186	27.06399918	-0.316000015	27.37999919	7.574000036	21.42066669	21.42066669	6.434000015	803	121	3	68.10572605	356	25	25	349
14	1439	19	29	23	15	77	31	40	4590	1205	1132	0.232411981	12.32550019	13.09233345	38.74388579	747.6479045	29.22399902	-4.56799984	33.79199886	4.9826668	21.95666695	22.33200026	4.136000067	478	57	8	42.85025123	163	42	47	156
15	1454	18	28	18	9	79	33	38	4157	1068	1136	0.132823884	13.16600001	13.06799976	39.43746836	730.8579956	29.54400063	-3.592000008	33.13600063	8.846666584	22.55666701	22.88600032	5.098666638	435	50	8	41.77965674	147	40	43	137
15	1454	18	24	20	11	77	33	42	4623	1222	1127	0.358844906	11.88483342	13.24699989	38.92970476	748.0357116	28.84399986	-5.184000015	34.02799988	7.482666532	21.5486668	21.92400042	3.713333368	495	58	9	41.75992176	167	45	51	158
13	1443	24	30	27	19	74	33	37	7669	1166	1105	0.26736632	13.19383335	10.40166648	37.99001749	616.9996186	27.06399918	-0.316000015	27.37999919	7.574000036	21.42066669	21.42066669	6.434000015	803	121	3	68.10572605	356	25	25	349
15	1428	17	26	21	14	76	32	40	4994	1357	1120	0.184163794	12.30716661	13.23033326	38.96775912	746.917327	29.29999924	-4.65199995	33.95199919	4.980666608	21.96933333	22.30533314	4.136666705	485	59	7	44.05975054	168	41	45	160
14	1425	20	29	26	23	72	32	38	4392	1083	1169	0.230435356	12.7724999	11.71833351	36.74841111	731.0334655	29.10000038	-2.788000107	31.88800049	8.619999963	22.28933318	22.51999966	4.800000069	476	59	7	45.02977605	167	39	43	157
15	1444	16	26	19	11	78	33	41	5177	1381	1112	0.182834357	12.20849995	13.20099982	38.92263252	746.3976321	29.16399956	-4.751999855	33.91599941	7.840666642	21.84466648	22.19599994	4.032000075	489	59	8	43.47666785	168	42	47	160
13	1458	18	26	17	16	65	29	44	6037	260	1108	0.495028883	17.23100007	7.799333493	36.82404724	491.4424659	28.22400093	7.044000149	21.18000078	12.66666675	23.4326671	23.71333377	11.7640001	654	125	1	76.26036751	329	16	22	307
15	1399	19	25	25	22	71	34	41	5502	1295	1143	0.189391524	11.18150007	9.495000139	35.84642166	617.6427782	24.89599991	-1.592000008	26.48799992	5.642000079	19.52866681	19.52866681	4.547333399	631	86	5	57.25392828	253	34	34	247
14	1414	21	27	24	21	72	32	40	5403	1458	1096	0.143708184	10.86216674	12.73966675	38.10164733	742.4057746	27.68799973	-5.748000145	33.43599987	3.731333435	20.51533349	20.86666695	2.852000058	533	63	9	42.60689677	182	47	53	173
15	1454	18	28	18	9	79	33	38	4129	1057	1137	0.132823884	13.16600001	13.06799976	39.43746836	730.8579956	29.54400063	-3.592000008	33.13600063	8.846666584	22.55666701	22.88600032	5.098666638	435	50	8	41.77965674	147	40	43	137
14	1411	21	28	26	20	73	33	39	4805	1263	1126	0.136621997	11.41533338	12.33933332	37.36927166	743.7859511	28.24399948	-4.776000023	33.0199995	7.188666821	21.114	21.41866668	3.396666725	505	60	9	41.84343426	172	46	53	161
14	1448	17	27	23	10	74	31	41	4496	1101	1183	0.344552308	13.52533341	12.58666672	39.41215857	704.8479562	29.45599937	-2.480000019	31.93599939	6.676666598	22.60200008	22.87666655	5.747999966	460	61	5	50.43360083	175	31	33	167
14	1433	19	28	24	16	78	31	40	4401	1144	1139	0.141851187	12.06666658	13.12266657	38.68710654	749.8964919	29	-4.920000076	33.92000008	7.650666654	21.73533312	22.12599977	3.870666663	489	58	8	43.10318626	167	42	48	158
14	1453	18	24	23	16	69	31	44	5389	1225	1150	0.183446184	13.00966675	10.62133346	38.28335291	619.0728647	27.23600006	-0.508000016	27.74400008	7.30733337	21.32066679	21.32066679	6.225333329	544	76	4	57.53351501	221	28	28	214
13	1358	28	30	27	34	71	34	35	7937	1254	1094	0.561531246	11.59966676	9.115333706	35.61233728	594.2391288	24.89999962	-0.69599998	25.5959996	6.3240001	19.59066661	19.59066661	5.157333453	867	126	4	66.38984935	373	31	31	369
14	1422	19	28	22	18	76	32	39	4906	1302	1119	0.291926742	12.05183333	13.07833334	38.69787354	746.4959551	28.97599983	-4.820000172	33.796	7.688666552	21.70066659	22.05933364	3.903999915	491	59	8	43.2838799	168	42	48	160
14	1443	19	23	24	15	71	32	45	5650	1522	1093	0.228473201	11.26483344	12.30366678	38.38657928	708.2207187	27.43600082	-4.616000175	32.052001	4.637333333	20.47666725	20.8486673	3.654666722	513	64	7	46.19102066	185	40	44	178
14	1422	19	28	22	18	76	32	39	4943	1313	1118	0.454677194	12.05183333	13.07833334	38.69787354	746.4959551	28.97599983	-4.820000172	33.796	7.688666552	21.70066659	22.05933364	3.903999915	491	59	8	43.2838799	168	42	48	160
15	1470	16	25	15	9	80	33	42	4096	1042	1150	0.410090864	13.15149994	13.39100005	39.33439185	748.3200562	30.00799942	-4.035999775	34.0439992	8.649333169	22.71333313	23.06799952	4.813333402	452	52	8	42.457543	154	40	45	144
15	1399	19	25	25	22	71	34	41	5557	1311	1141	0.189391524	11.18150007	9.495000139	35.84642166	617.6427782	24.89599991	-1.592000008	26.48799992	5.642000079	19.52866681	19.52866681	4.547333399	631	86	5	57.25392828	253	34	34	247
15	1480	16	28	17	10	80	31	40	3845	948	1149	0.135626197	13.82783339	12.9803329	39.8560954	715.6894431	29.87599945	-2.691999912	32.56799936	9.612666925	23.01600027	23.33133348	5.922666669	405	47	7	41.64986965	138	38	40	125
15	1399	19	25	25	22	71	34	41	6116	1472	1118	0.226978958	11.18150007	9.495000139	35.84642166	617.6427782	24.89599991	-1.592000008	26.48799992	5.642000079	19.52866681	19.52866681	4.547333399	631	86	5	57.25392828	253	34	34	247
14	1433	19	28	24	16	78	31	40	4400	1143	1139	0.141851187	12.06666658	13.12266657	38.68710654	749.8964919	29	-4.920000076	33.92000008	7.650666654	21.73533312	22.12599977	3.870666663	489	58	8	43.10318626	167	42	48	158
15	1428	17	26	21	14	76	32	40	5011	1362	1119	0.184163794	12.30716661	13.23033326	38.96775912	746.917327	29.29999924	-4.65199995	33.95199919	4.980666608	21.96933333	22.30533314	4.136666705	485	59	7	44.05975054	168	41	45	160
14	1425	20	25	25	18	70	32	41	5042	1084	1162	0.251829058	12.97749998	9.606333211	36.70462026	604.3374818	26.5	0.328000009	26.17199999	7.332666665	21.02400001	21.02400001	6.359999985	578	80	4	57.77412591	233	29	29	227
13	1443	24	30	27	19	74	33	37	7216	1032	1120	0.272417516	13.19383335	10.40166648	37.99001749	616.9996186	27.06399918	-0.316000015	27.37999919	7.574000036	21.42066669	21.42066669	6.434000015	803	121	3	68.10572605	356	25	25	349
14	1410	20	27	26	24	69	34	38	4397	1115	1165	0.201419532	12.90283344	11.73233354	36.57667247	738.440685	29.02400017	-3.052000046	32.07600021	8.614666676	22.46733332	22.73266681	4.791333392	470	59	7	44.79860609	165	39	44	154
15	1399	19	25	25	22	71	34	41	6069	1459	1120	0.226978958	11.18150007	9.495000139	35.84642166	617.6427782	24.89599991	-1.592000008	26.48799992	5.642000079	19.52866681	19.52866681	4.547333399	631	86	5	57.25392828	253	34	34	247
15	1442	17	26	18	14	78	32	41	4444	1164	1135	0.286146253	12.09033335	13.29933347	38.93703371	750.70242	29.10000038	-5.056000233	34.15600061	7.639333407	21.75	22.14933348	3.849999905	487	56	9	41.60779758	164	45	50	154
13	1443	24	30	27	19	74	33	37	7223	1037	1120	0.272417516	13.19383335	10.40166648	37.99001749	616.9996186	27.06399918	-0.316000015	27.37999919	7.574000036	21.42066669	21.42066669	6.434000015	803	121	3	68.10572605	356	25	25	349
14	1443	20	25	25	19	71	32	42	5073	1164	1157	0.200113446	12.72349989	10.05099989	37.7403126	601.3404068	26.53199959	-0.099999994	26.63199958	7.287999933	20.78933318	20.78933318	6.203999927	543	76	4	57.13202254	219	29	29	213
13	1427	24	31	21	19	71	33	35	7200	591	1107	0.201463655	15.76466676	8.832666636	37.35690574	539.7535475	28.2159996	4.572000027	23.64399958	10.69800027	22.62400007	22.93666681	9.717333317	744	126	1	73.63437146	354	17	23	339
15	1462	17	28	17	9	79	32	40	4085	1015	1164	0.503790259	13.67533317	13.21999998	39.39213433	738.7797129	30.29999924	-3.25999999	33.55999923	9.303333367	23.13199949	23.41199938	5.428666616	434	54	6	45.54284784	155	35	38	145
15	1470	16	25	15	9	80	33	42	4273	1103	1143	0.298054457	13.15149994	13.39100005	39.33439185	748.3200562	30.00799942	-4.035999775	34.0439992	8.649333169	22.71333313	23.06799952	4.813333402	452	52	8	42.457543	154	40	45	144
14	1439	19	29	23	15	77	31	40	4496	1184	1137	0.250382602	12.32550019	13.09233345	38.74388579	747.6479045	29.22399902	-4.56799984	33.79199886	4.9826668	21.95666695	22.33200026	4.136000067	478	57	8	42.85025123	163	42	47	156
14	1410	20	27	26	24	69	34	38	4355	1097	1168	0.214381263	12.90283344	11.73233354	36.57667247	738.440685	29.02400017	-3.052000046	32.07600021	8.614666676	22.46733332	22.73266681	4.791333392	470	59	7	44.79860609	165	39	44	154
14	1416	18	24	28	23	66	32	43	5518	1239	1149	0.189873099	12.22983332	10.23499975	37.212769	624.5146069	26.40399933	-1.100000024	27.50399935	6.539333204	20.65933339	20.65933339	5.461999853	591	82	4	57.74028818	239	30	30	233
13	1417	22	29	21	20	67	33	37	7467	887	1125	0.221624106	15.1856668	9.745333354	37.77846807	592.01803	28.21999931	2.424000025	25.79599929	9.525333524	22.78400024	22.95933374	8.538666646	738	121	1	70.92203145	342	19	24	328
13	1422	22	25	31	29	65	29	45	7037	861	1112	0.323412061	14.45749995	9.248333355	37.76679756	550.6768992	27.34399986	2.855999947	24.48799992	9.416666508	21.65666691	21.66533343	8.299333215	735	118	2	70.21026	338	21	27	326
15	1470	16	25	15	9	80	33	42	4376	1139	1138	0.143098548	13.15149994	13.39100005	39.33439185	748.3200562	30.00799942	-4.035999775	34.0439992	8.649333169	22.71333313	23.06799952	4.813333402	452	52	8	42.457543	154	40	45	144
14	1405	21	24	22	22	69	33	41	5982	1611	1067	0.18465063	9.229333279	11.954	37.44049114	718.3625647	25.42000008	-6.507999897	31.92799997	2.546000073	18.7106665	18.94466654	1.630666773	613	71	12	40.63427304	204	58	66	196
14	1410	20	27	26	24	69	34	38	4549	1174	1158	0.210319459	12.90283344	11.73233354	36.57667247	738.440685	29.02400017	-3.052000046	32.07600021	8.614666676	22.46733332	22.73266681	4.791333392	470	59	7	44.79860609	165	39	44	154
15	1413	19	27	29	21	74	32	40	5008	1277	1133	0.203525767	11.52533336	12.27399993	37.72900444	727.4679555	28.12400055	-4.407999992	32.53200054	4.595999897	21.02200015	21.31133366	3.686666628	510	62	8	44.57097735	178	42	47	170
14	1443	20	25	25	19	71	32	42	5164	1191	1154	0.200113446	12.72349989	10.05099989	37.7403126	601.3404068	26.53199959	-0.099999994	26.63199958	7.287999933	20.78933318	20.78933318	6.203999927	543	76	4	57.13202254	219	29	29	213
14	1414	18	24	24	19	67	32	44	5473	1289	1144	0.183594555	11.18150007	9.495000139	35.84642166	617.6427782	24.89599991	-1.592000008	26.48799992	5.642000079	19.52866681	19.52866681	4.547333399	631	86	5	57.25392828	253	34	34	247
15	1480	16	28	17	10	80	31	40	3808	934	1150	0.135565117	13.82783339	12.9803329	39.8560954	715.6894431	29.87599945	-2.691999912	32.56799936	9.612666925	23.01600027	23.33133348	5.922666669	405	47	7	41.64986965	138	38	40	125
15	1399	19	25	25	22	71	34	41	5532	1304	1142	0.189391524	11.18150007	9.495000139	35.84642166	617.6427782	24.89599991	-1.592000008	26.48799992	5.642000079	19.52866681	19.52866681	4.547333399	631	86	5	57.25392828	253	34	34	247
14	1433	19	28	24	16	78	31	40	4629	1214	1130	0.330294341	12.06666658	13.12266657	38.68710654	749.8964919	29	-4.920000076	33.92000008	7.650666654	21.73533312	22.12599977	3.870666663	489	58	8	43.10318626	167	42	48	158
15	1399	19	25	25	22	71	34	41	6290	1519	1111	0.226413682	11.18150007	9.495000139	35.84642166	617.6427782	24.89599991	-1.592000008	26.48799992	5.642000079	19.52866681	19.52866681	4.547333399	631	86	5	57.25392828	253	34	34	247
15	1399	19	25	25	22	71	34	41	6306	1526	1110	0.249659687	11.18150007	9.495000139	35.84642166	617.6427782	24.89599991	-1.592000008	26.48799992	5.642000079	19.52866681	19.52866681	4.547333399	631	86	5	57.25392828	253	34	34	247
14	1416	18	24	28	23	66	32	43	5308	1162	1153	0.227331281	12.22983332	10.23499975	37.212769	624.5146069	26.40399933	-1.100000024	27.50399935	6.539333204	20.65933339	20.65933339	5.461999853	591	82	4	57.74028818	239	30	30	233
14	1449	20	28	23	16	78	35	35	3602	830	1160	0.243972704	14.49516663	12.87299966	40.26839345	699.0946866	30.19599915	-1.771999955	31.9679991	10.39200012	23.46666654	23.74733321	6.754000013	381	45	7	41.1132826	130	37	38	115
14	1449	20	28	23	16	78	35	35	3580	821	1161	0.243972704	14.49516663	12.87299966	40.26839345	699.0946866	30.19599915	-1.771999955	31.9679991	10.39200012	23.46666654	23.74733321	6.754000013	381	45	7	41.1132826	130	37	38	115
14	1416	18	24	28	23	66	32	43	5226	1146	1157	0.238601699	12.22983332	10.23499975	37.212769	624.5146069	26.40399933	-1.100000024	27.50399935	6.539333204	20.65933339	20.65933339	5.461999853	591	82	4	57.74028818	239	30	30	233
13	1443	24	30	27	19	74	33	37	7461	1103	1111	0.262980998	13.19383335	10.40166648	37.99001749	616.9996186	27.06399918	-0.316000015	27.37999919	7.574000036	21.42066669	21.42066669	6.434000015	803	121	3	68.10572605	356	25	25	349
14	1345	25	30	23	38	66	34	35	7778	982	1113	0.252584547	13.46083339	9.612333611	37.63049386	574.8596011	26.41200066	0.867999971	25.54400069	8.153333376	20.96800009	21.02733342	7.026000073	833	127	2	68.96374761	371	24	29	362
15	1470	16	25	15	9	80	33	42	4089	1040	1150	0.141006678	13.15149994	13.39100005	39.33439185	748.3200562	30.00799942	-4.035999775	34.0439992	8.649333169	22.71333313	23.06799952	4.813333402	452	52	8	42.457543	154	40	45	144
14	1414	21	27	24	21	72	32	40	5354	1438	1098	0.269782811	10.86216674	12.73966675	38.10164733	742.4057746	27.68799973	-5.748000145	33.43599987	3.731333435	20.51533349	20.86666695	2.852000058	533	63	9	42.60689677	182	47	53	173
14	1449	20	28	23	16	78	35	35	3729	877	1153	0.243972704	14.49516663	12.87299966	40.26839345	699.0946866	30.19599915	-1.771999955	31.9679991	10.39200012	23.46666654	23.74733321	6.754000013	381	45	7	41.1132826	130	37	38	115
14	1410	20	27	26	24	69	34	38	4495	1155	1160	0.214381263	12.90283344	11.73233354	36.57667247	738.440685	29.02400017	-3.052000046	32.07600021	8.614666676	22.46733332	22.73266681	4.791333392	470	59	7	44.79860609	165	39	44	154
13	1366	25	29	22	38	67	34	35	7936	1059	1109	0.217200816	13.04283351	9.379666761	36.42871845	591.6956231	26.22400093	0.476000011	25.74800092	7.622666707	20.81800048	20.86400048	6.488000045	848	128	2	68.7923401	376	25	30	370
14	1345	25	30	23	38	66	34	35	7655	954	1119	0.223326877	13.46083339	9.612333611	37.63049386	574.8596011	26.41200066	0.867999971	25.54400069	8.153333376	20.96800009	21.02733342	7.026000073	833	127	2	68.96374761	371	24	29	362
15	1454	18	24	20	11	77	33	42	4621	1220	1128	0.653264701	11.88483342	13.24699989	38.92970476	748.0357116	28.84399986	-5.184000015	34.02799988	7.482666532	21.5486668	21.92400042	3.713333368	495	58	9	41.75992176	167	45	51	158
14	1410	20	27	26	24	69	34	38	4078	980	1183	0.202404007	12.90283344	11.73233354	36.57667247	738.440685	29.02400017	-3.052000046	32.07600021	8.614666676	22.46733332	22.73266681	4.791333392	470	59	7	44.79860609	165	39	44	154
14	1416	18	24	28	23	66	32	43	5171	1138	1159	0.264790356	12.22983332	10.23499975	37.212769	624.5146069	26.40399933	-1.100000024	27.50399935	6.539333204	20.65933339	20.65933339	5.461999853	591	82	4	57.74028818	239	30	30	233
13	1366	25	29	22	38	67	34	35	7940	1063	1109	0.223849162	13.04283351	9.379666761	36.42871845	591.6956231	26.22400093	0.476000011	25.74800092	7.622666707	20.81800048	20.86400048	6.488000045	848	128	2	68.7923401	376	25	30	370
13	1422	22	25	31	29	65	29	45	7302	971	1106	0.598962367	14.45749995	9.248333355	37.76679756	550.6768992	27.34399986	2.855999947	24.48799992	9.416666508	21.65666691	21.66533343	8.299333215	735	118	2	70.21026	338	21	27	326
13	1467	19	29	22	13	73	34	37	4803	1075	1174	0.174683228	13.84283334	11.60633329	40.00528441	633.5207551	28.46800041	-0.54400003	29.01200044	7.874666591	22.27866697	22.27866697	6.837333411	506	71	3	57.20590756	205	26	26	198
14	1425	20	25	25	18	70	32	41	5263	1170	1153	0.258268654	12.97749998	9.606333211	36.70462026	604.3374818	26.5	0.328000009	26.17199999	7.332666665	21.02400001	21.02400001	6.359999985	578	80	4	57.77412591	233	29	29	227
14	1395	23	28	24	21	72	33	38	5194	1351	1129	0.216180876	11.21850001	11.33433336	35.58436866	741.4285693	27.62400055	-4.228000164	31.85200071	4.097333312	20.91266696	21.18400033	3.229333301	548	68	8	44.92417855	191	45	50	182
14	1411	21	28	26	20	73	33	39	4651	1212	1133	0.147063047	11.41533338	12.33933332	37.36927166	743.7859511	28.24399948	-4.776000023	33.0199995	7.188666821	21.114	21.41866668	3.396666725	505	60	9	41.84343426	172	46	53	161
14	1395	23	28	24	21	72	33	38	5162	1345	1132	0.22517401	11.21850001	11.33433336	35.58436866	741.4285693	27.62400055	-4.228000164	31.85200071	4.097333312	20.91266696	21.18400033	3.229333301	548	68	8	44.92417855	191	45	50	182
14	1418	22	26	22	22	71	37	35	6745	1793	1051	0.193314493	8.39800002	10.73733334	35.52585035	700.5860664	23.98800087	-6.236000061	30.22400093	2.012666616	17.67800029	17.88733323	1.05733335	688	82	11	44.5134488	239	57	64	229
14	1449	20	28	23	16	78	35	35	3653	846	1157	0.19819729	14.49516663	12.87299966	40.26839345	699.0946866	30.19599915	-1.771999955	31.9679991	10.39200012	23.46666654	23.74733321	6.754000013	381	45	7	41.1132826	130	37	38	115
15	1449	17	27	19	11	78	31	42	4516	1187	1131	0.270625174	12.86283335	13.30433351	39.11658727	748.6796798	29.76799965	-4.243999958	34.01199961	8.385333409	22.4526666	22.83666658	4.581333349	460	54	8	42.47752871	158	41	46	148
15	1420	22	26	28	22	75	34	40	6178	1684	1074	0.161520898	9.905000071	11.65933359	36.93870719	713.8012354	26.10400009	-5.460000038	31.56400013	3.29400002	19.30666685	19.56333351	2.346666714	600	72	9	44.44619199	208	49	56	200
14	1395	23	28	24	21	72	33	38	5225	1366	1129	0.211509496	11.21850001	11.33433336	35.58436866	741.4285693	27.62400055	-4.228000164	31.85200071	4.097333312	20.91266696	21.18400033	3.229333301	548	68	8	44.92417855	191	45	50	182
13	1458	18	26	17	16	65	29	44	6019	248	1108	0.495028883	17.23100007	7.799333493	36.82404724	491.4424659	28.22400093	7.044000149	21.18000078	12.66666675	23.4326671	23.71333377	11.7640001	654	125	1	76.26036751	329	16	22	307
14	1418	20	26	27	20	73	31	42	5268	1410	1111	0.185570672	11.75599996	12.76133331	38.23047659	742.7835917	28.5720005	-4.808000088	33.38000059	4.595999946	21.40133333	21.74600029	3.712666502	499	61	8	44.09803401	174	42	47	165
14	1416	18	24	28	23	66	32	43	5459	1222	1150	0.183760047	12.22983332	10.23499975	37.212769	624.5146069	26.40399933	-1.100000024	27.50399935	6.539333204	20.65933339	20.65933339	5.461999853	591	82	4	57.74028818	239	30	30	233
13	1427	24	31	21	19	71	33	35	7185	594	1109	0.203647614	15.76466676	8.832666636	37.35690574	539.7535475	28.2159996	4.572000027	23.64399958	10.69800027	22.62400007	22.93666681	9.717333317	744	126	1	73.63437146	354	17	23	339
15	1467	16	27	17	8	80	33	39	3740	904	1143	0.342757583	14.04866673	12.68666646	39.92028559	704.4044502	29.74799919	-2.032000065	31.77999926	9.895333409	23.09800021	23.36066691	6.271333347	410	47	7	41.96484734	138	38	39	128
15	1428	17	26	21	14	76	32	40	5083	1367	1116	0.182834357	12.30716661	13.23033326	38.96775912	746.917327	29.29999924	-4.65199995	33.95199919	4.980666608	21.96933333	22.30533314	4.136666705	485	59	7	44.05975054	168	41	45	160
15	1480	16	28	17	10	80	31	40	3911	973	1146	0.137307242	13.82783339	12.9803329	39.8560954	715.6894431	29.87599945	-2.691999912	32.56799936	9.612666925	23.01600027	23.33133348	5.922666669	405	47	7	41.64986965	138	38	40	125
14	1433	19	28	24	16	78	31	40	4676	1227	1128	0.279076189	12.06666658	13.12266657	38.68710654	749.8964919	29	-4.920000076	33.92000008	7.650666654	21.73533312	22.12599977	3.870666663	489	58	8	43.10318626	167	42	48	158
14	1418	20	26	27	20	73	31	42	5365	1439	1106	0.189794675	11.75599996	12.76133331	38.23047659	742.7835917	28.5720005	-4.808000088	33.38000059	4.595999946	21.40133333	21.74600029	3.712666502	499	61	8	44.09803401	174	42	47	165
15	1452	18	26	18	16	78	32	41	3413	757	1168	0.182674736	14.71033347	12.73599998	40.31910822	690.8536313	30.15600014	-1.432000041	31.58800018	10.6760002	23.58533351	23.84733343	7.064666716	368	44	7	40.96051498	125	36	37	111
14	1416	18	24	28	23	66	32	43	5229	1153	1158	0.238601699	12.22983332	10.23499975	37.212769	624.5146069	26.40399933	-1.100000024	27.50399935	6.539333204	20.65933339	20.65933339	5.461999853	591	82	4	57.74028818	239	30	30	233
15	1444	16	26	19	11	78	33	41	5118	1366	1115	0.182834357	12.20849995	13.20099982	38.92263252	746.3976321	29.16399956	-4.751999855	33.91599941	7.840666642	21.84466648	22.19599994	4.032000075	489	59	8	43.47666785	168	42	47	160
14	1428	20	24	28	21	69	33	42	5417	1186	1148	0.227331281	13.95433337	9.988666564	37.73295083	603.9703351	27.47999954	1.008000016	26.47199953	8.156000078	21.89066664	21.89066664	7.282666663	546	77	3	58.34622658	222	26	26	215
14	1433	19	28	24	16	78	31	40	4510	1175	1136	0.144889474	12.06666658	13.12266657	38.68710654	749.8964919	29	-4.920000076	33.92000008	7.650666654	21.73533312	22.12599977	3.870666663	489	58	8	43.10318626	167	42	48	158
15	1420	22	26	28	22	75	34	40	6267	1701	1071	0.174563557	9.905000071	11.65933359	36.93870719	713.8012354	26.10400009	-5.460000038	31.56400013	3.29400002	19.30666685	19.56333351	2.346666714	600	72	9	44.44619199	208	49	56	200
14	1439	19	29	23	15	77	31	40	4660	1227	1129	0.232411981	12.32550019	13.09233345	38.74388579	747.6479045	29.22399902	-4.56799984	33.79199886	4.9826668	21.95666695	22.33200026	4.136000067	478	57	8	42.85025123	163	42	47	156
14	1439	19	29	23	15	77	31	40	4926	1315	1118	0.161825299	12.32550019	13.09233345	38.74388579	747.6479045	29.22399902	-4.56799984	33.79199886	4.9826668	21.95666695	22.33200026	4.136000067	478	57	8	42.85025123	163	42	47	156
14	1417	22	25	23	22	72	34	40	4945	1314	1120	0.134552136	10.79583332	12.03033341	36.79451064	743.6866794	27.51600075	-5.179999828	32.69600058	6.607333302	20.54133336	20.80933332	2.817333321	541	64	10	41.56014528	182	50	57	173
14	1345	25	30	23	38	66	34	35	7728	956	1114	0.252584547	13.46083339	9.612333611	37.63049386	574.8596011	26.41200066	0.867999971	25.54400069	8.153333376	20.96800009	21.02733342	7.026000073	833	127	2	68.96374761	371	24	29	362
15	1454	18	24	20	11	77	33	42	4669	1237	1125	0.517953813	11.88483342	13.24699989	38.92970476	748.0357116	28.84399986	-5.184000015	34.02799988	7.482666532	21.5486668	21.92400042	3.713333368	495	58	9	41.75992176	167	45	51	158
14	1416	18	24	28	23	66	32	43	5157	1128	1160	0.238601699	12.22983332	10.23499975	37.212769	624.5146069	26.40399933	-1.100000024	27.50399935	6.539333204	20.65933339	20.65933339	5.461999853	591	82	4	57.74028818	239	30	30	233
14	1345	25	30	23	38	66	34	35	7371	779	1122	0.345988512	13.46083339	9.612333611	37.63049386	574.8596011	26.41200066	0.867999971	25.54400069	8.153333376	20.96800009	21.02733342	7.026000073	833	127	2	68.96374761	371	24	29	362
14	1414	18	24	24	19	67	32	44	5508	1301	1143	0.180351794	12.79849996	10.63633319	38.2436842	622.3929686	27.0359993	-0.776000023	27.81199932	7.079333345	21.15866661	21.15866661	5.997333204	547	76	4	57.21834227	221	29	29	215
13	1358	28	30	27	34	71	34	35	7614	1112	1100	0.561531246	11.59966676	9.115333706	35.61233728	594.2391288	24.89999962	-0.69599998	25.5959996	6.3240001	19.59066661	19.59066661	5.157333453	867	126	4	66.38984935	373	31	31	369
15	1449	17	27	19	11	78	31	42	4441	1161	1135	0.143372744	12.86283335	13.30433351	39.11658727	748.6796798	29.76799965	-4.243999958	34.01199961	8.385333409	22.4526666	22.83666658	4.581333349	460	54	8	42.47752871	158	41	46	148
14	1472	16	28	17	11	80	34	38	3855	946	1150	0.149886459	14.0881666	12.91633326	39.96884907	709.9657784	30	-2.315999985	32.31599998	9.910000026	23.19866657	23.52066676	6.25333331	391	45	7	41.52185903	133	37	39	119
13	1427	24	31	21	19	71	33	35	7192	589	1107	0.226363376	15.76466676	8.832666636	37.35690574	539.7535475	28.2159996	4.572000027	23.64399958	10.69800027	22.62400007	22.93666681	9.717333317	744	126	1	73.63437146	354	17	23	339
15	1449	17	27	19	11	78	31	42	4450	1165	1134	0.143372744	12.86283335	13.30433351	39.11658727	748.6796798	29.76799965	-4.243999958	34.01199961	8.385333409	22.4526666	22.83666658	4.581333349	460	54	8	42.47752871	158	41	46	148
14	1414	21	27	24	21	72	32	40	5112	1366	1109	0.14844355	10.86216674	12.73966675	38.10164733	742.4057746	27.68799973	-5.748000145	33.43599987	3.731333435	20.51533349	20.86666695	2.852000058	533	63	9	42.60689677	182	47	53	173
14	1414	21	27	24	21	72	32	40	5118	1371	1109	0.14844355	10.86216674	12.73966675	38.10164733	742.4057746	27.68799973	-5.748000145	33.43599987	3.731333435	20.51533349	20.86666695	2.852000058	533	63	9	42.60689677	182	47	53	173
14	1448	21	23	25	15	73	31	45	5479	1479	1089	0.146177113	11.01416655	13.17299994	39.07510675	737.8264512	27.87199974	-5.840000153	33.71199989	6.82133323	20.63133287	20.96666622	3.079333385	520	60	10	41.04714797	173	49	55	163
14	1443	20	25	25	19	71	32	42	4921	1118	1163	0.200113446	12.72349989	10.05099989	37.7403126	601.3404068	26.53199959	-0.099999994	26.63199958	7.287999933	20.78933318	20.78933318	6.203999927	543	76	4	57.13202254	219	29	29	213
14	1414	21	27	24	21	72	32	40	5158	1377	1107	0.141908124	10.86216674	12.73966675	38.10164733	742.4057746	27.68799973	-5.748000145	33.43599987	3.731333435	20.51533349	20.86666695	2.852000058	533	63	9	42.60689677	182	47	53	173
15	1442	17	26	18	14	78	32	41	4500	1183	1133	0.286146253	12.09033335	13.29933347	38.93703371	750.70242	29.10000038	-5.056000233	34.15600061	7.639333407	21.75	22.14933348	3.849999905	487	56	9	41.60779758	164	45	50	154
14	1418	20	26	27	20	73	31	42	4880	1275	1129	0.190621808	11.75599996	12.76133331	38.23047659	742.7835917	28.5720005	-4.808000088	33.38000059	4.595999946	21.40133333	21.74600029	3.712666502	499	61	8	44.09803401	174	42	47	165
13	1443	24	30	27	19	74	33	37	7187	1025	1121	0.26008141	13.19383335	10.40166648	37.99001749	616.9996186	27.06399918	-0.316000015	27.37999919	7.574000036	21.42066669	21.42066669	6.434000015	803	121	3	68.10572605	356	25	25	349
14	1410	20	27	26	24	69	34	38	4503	1155	1160	0.210319459	12.90283344	11.73233354	36.57667247	738.440685	29.02400017	-3.052000046	32.07600021	8.614666676	22.46733332	22.73266681	4.791333392	470	59	7	44.79860609	165	39	44	154
14	1394	22	26	26	21	72	33	40	5982	1623	1082	0.178361848	9.735500095	11.83700014	36.83866542	728.1144784	26.1760006	-5.955999851	32.13200045	2.970666607	19.32733377	19.60533349	2.034666657	607	73	10	44.07134511	210	51	57	201
15	1420	22	26	28	22	75	34	40	5645	1488	1102	0.171429232	9.905000071	11.65933359	36.93870719	713.8012354	26.10400009	-5.460000038	31.56400013	3.29400002	19.30666685	19.56333351	2.346666714	600	72	9	44.44619199	208	49	56	200
14	1394	22	26	26	21	72	33	40	5613	1503	1099	0.177342594	9.735500095	11.83700014	36.83866542	728.1144784	26.1760006	-5.955999851	32.13200045	2.970666607	19.32733377	19.60533349	2.034666657	607	73	10	44.07134511	210	51	57	201
14	1345	25	30	23	38	66	34	35	7635	941	1120	0.231992304	13.46083339	9.612333611	37.63049386	574.8596011	26.41200066	0.867999971	25.54400069	8.153333376	20.96800009	21.02733342	7.026000073	833	127	2	68.96374761	371	24	29	362
13	1443	24	30	27	19	74	33	37	7152	998	1121	0.308369428	13.19383335	10.40166648	37.99001749	616.9996186	27.06399918	-0.316000015	27.37999919	7.574000036	21.42066669	21.42066669	6.434000015	803	121	3	68.10572605	356	25	25	349
14	1449	20	28	23	16	78	35	35	3597	831	1160	0.243972704	14.49516663	12.87299966	40.26839345	699.0946866	30.19599915	-1.771999955	31.9679991	10.39200012	23.46666654	23.74733321	6.754000013	381	45	7	41.1132826	130	37	38	115
13	1443	24	30	27	19	74	33	37	7235	1031	1119	0.262980998	13.19383335	10.40166648	37.99001749	616.9996186	27.06399918	-0.316000015	27.37999919	7.574000036	21.42066669	21.42066669	6.434000015	803	121	3	68.10572605	356	25	25	349
13	1358	28	30	27	34	71	34	35	8246	1396	1089	0.553382933	11.59966676	9.115333706	35.61233728	594.2391288	24.89999962	-0.69599998	25.5959996	6.3240001	19.59066661	19.59066661	5.157333453	867	126	4	66.38984935	373	31	31	369
14	1410	20	27	26	24	69	34	38	4262	1056	1173	0.162342429	12.90283344	11.73233354	36.57667247	738.440685	29.02400017	-3.052000046	32.07600021	8.614666676	22.46733332	22.73266681	4.791333392	470	59	7	44.79860609	165	39	44	154
13	1443	24	30	27	19	74	33	37	7301	1049	1116	0.262980998	13.19383335	10.40166648	37.99001749	616.9996186	27.06399918	-0.316000015	27.37999919	7.574000036	21.42066669	21.42066669	6.434000015	803	121	3	68.10572605	356	25	25	349
15	1419	20	26	26	19	73	32	41	4751	1250	1124	0.18346487	12.35050008	12.9936667	38.4155232	754.7553892	29.20400047	-4.619999886	33.82400036	4.88533322	22.03066683	22.42133347	4.028666635	476	57	8	42.73743652	164	42	47	156
15	1442	17	26	18	14	78	32	41	4684	1243	1125	0.272308677	12.09033335	13.29933347	38.93703371	750.70242	29.10000038	-5.056000233	34.15600061	7.639333407	21.75	22.14933348	3.849999905	487	56	9	41.60779758	164	45	50	154
14	1453	18	24	23	16	69	31	44	5331	1205	1152	0.183446184	13.00966675	10.62133346	38.28335291	619.0728647	27.23600006	-0.508000016	27.74400008	7.30733337	21.32066679	21.32066679	6.225333329	544	76	4	57.53351501	221	28	28	214
15	1399	19	25	25	22	71	34	41	6102	1468	1119	0.226978958	11.18150007	9.495000139	35.84642166	617.6427782	24.89599991	-1.592000008	26.48799992	5.642000079	19.52866681	19.52866681	4.547333399	631	86	5	57.25392828	253	34	34	247
14	1449	20	28	23	16	78	35	35	3729	883	1153	0.128318876	14.49516663	12.87299966	40.26839345	699.0946866	30.19599915	-1.771999955	31.9679991	10.39200012	23.46666654	23.74733321	6.754000013	381	45	7	41.1132826	130	37	38	115
16	1469	13	24	14	9	79	38	37	4175	1055	1152	0.336264491	13.81966674	13.44933311	39.82863379	738.1116447	30.55200005	-3.21600008	33.76800013	9.426000064	23.23600054	23.55266698	5.548000023	422	51	6	44.72140272	149	35	38	140
15	1454	18	24	20	11	77	33	42	4594	1212	1128	0.366409451	11.88483342	13.24699989	38.92970476	748.0357116	28.84399986	-5.184000015	34.02799988	7.482666532	21.5486668	21.92400042	3.713333368	495	58	9	41.75992176	167	45	51	158
14	1425	20	25	25	18	70	32	41	5317	1190	1151	0.258268654	12.97749998	9.606333211	36.70462026	604.3374818	26.5	0.328000009	26.17199999	7.332666665	21.02400001	21.02400001	6.359999985	578	80	4	57.77412591	233	29	29	227
15	1406	20	26	23	18	74	33	40	5904	1572	1077	0.224000916	9.225333295	12.01666665	36.95616481	734.8567804	25.68000031	-6.835999966	32.51600027	2.293999955	18.85399993	19.14599991	1.359999975	629	74	11	42.90174185	214	55	62	205
14	1414	18	24	24	19	67	32	44	5521	1305	1143	0.180351794	12.79849996	10.63633319	38.2436842	622.3929686	27.0359993	-0.776000023	27.81199932	7.079333345	21.15866661	21.15866661	5.997333204	547	76	4	57.21834227	221	29	29	215
14	1410	20	27	26	24	69	34	38	4565	1181	1157	0.210319459	12.90283344	11.73233354	36.57667247	738.440685	29.02400017	-3.052000046	32.07600021	8.614666676	22.46733332	22.73266681	4.791333392	470	59	7	44.79860609	165	39	44	154
14	1418	20	26	27	20	73	31	42	5391	1449	1105	0.189794675	11.75599996	12.76133331	38.23047659	742.7835917	28.5720005	-4.808000088	33.38000059	4.595999946	21.40133333	21.74600029	3.712666502	499	61	8	44.09803401	174	42	47	165
14	1438	22	23	25	21	70	32	44	5497	1475	1092	0.150167957	11.25933337	13.19400009	38.88365028	744.3826458	28.2159996	-5.71600008	33.93199968	4.082666675	20.97266658	21.27866666	3.22266676	517	61	9	42.43248687	174	46	52	166
14	1345	25	30	23	38	66	34	35	7342	790	1125	0.240319371	13.46083339	9.612333611	37.63049386	574.8596011	26.41200066	0.867999971	25.54400069	8.153333376	20.96800009	21.02733342	7.026000073	833	127	2	68.96374761	371	24	29	362
14	1411	20	24	24	19	70	33	43	5065	1345	1113	0.176259086	11.2796665	12.8606666	38.75562498	728.2100798	28.02799988	-5.156000137	33.18400002	7.165333271	20.76533318	21.07066631	3.419999957	504	60	8	42.84719131	171	44	50	163
15	1426	19	27	27	19	75	32	40	5299	1401	1114	0.170947224	10.86966671	12.26000011	37.25085144	742.6542537	27.57999992	-5.331999779	32.9119997	3.799999992	20.56466691	20.89000018	2.896000008	547	67	8	44.47195922	191	45	51	183
12	1499	21	30	16	14	74	34	35	6196	442	1177	0.371060014	16.25333337	11.77400008	41.48696328	604.4309983	30.1079998	1.728000045	28.37999976	10.42333315	24.03266668	24.23933315	9.511333406	678	115	1	70.54059295	318	18	24	298
14	1448	17	27	23	10	74	31	41	4562	1125	1180	0.335997671	13.52533341	12.58666672	39.41215857	704.8479562	29.45599937	-2.480000019	31.93599939	6.676666598	22.60200008	22.87666655	5.747999966	460	61	5	50.43360083	175	31	33	167
14	1453	18	24	23	16	69	31	44	5379	1222	1150	0.183446184	13.00966675	10.62133346	38.28335291	619.0728647	27.23600006	-0.508000016	27.74400008	7.30733337	21.32066679	21.32066679	6.225333329	544	76	4	57.53351501	221	28	28	214
15	1467	16	27	17	8	80	33	39	3696	884	1145	0.359635711	14.04866673	12.68666646	39.92028559	704.4044502	29.74799919	-2.032000065	31.77999926	9.895333409	23.09800021	23.36066691	6.271333347	410	47	7	41.96484734	138	38	39	128
14	1443	19	23	24	15	71	32	45	5649	1521	1093	0.228473201	11.26483344	12.30366678	38.38657928	708.2207187	27.43600082	-4.616000175	32.052001	4.637333333	20.47666725	20.8486673	3.654666722	513	64	7	46.19102066	185	40	44	178
14	1417	22	25	23	22	72	34	40	5070	1356	1113	0.139872462	10.79583332	12.03033341	36.79451064	743.6866794	27.51600075	-5.179999828	32.69600058	6.607333302	20.54133336	20.80933332	2.817333321	541	64	10	41.56014528	182	50	57	173
15	1420	22	26	28	22	75	34	40	6230	1689	1072	0.160825387	9.905000071	11.65933359	36.93870719	713.8012354	26.10400009	-5.460000038	31.56400013	3.29400002	19.30666685	19.56333351	2.346666714	600	72	9	44.44619199	208	49	56	200
14	1345	25	30	23	38	66	34	35	7575	874	1117	0.298650116	13.46083339	9.612333611	37.63049386	574.8596011	26.41200066	0.867999971	25.54400069	8.153333376	20.96800009	21.02733342	7.026000073	833	127	2	68.96374761	371	24	29	362
15	1399	19	25	25	22	71	34	41	5603	1321	1137	0.276257575	11.18150007	9.495000139	35.84642166	617.6427782	24.89599991	-1.592000008	26.48799992	5.642000079	19.52866681	19.52866681	4.547333399	631	86	5	57.25392828	253	34	34	247
14	1414	18	24	24	19	67	32	44	5572	1318	1141	0.180351794	11.18150007	9.495000139	35.84642166	617.6427782	24.89599991	-1.592000008	26.48799992	5.642000079	19.52866681	19.52866681	4.547333399	631	86	5	57.25392828	253	34	34	247
15	1426	19	27	27	19	75	32	40	5571	1491	1100	0.180025324	10.86966671	12.26000011	37.25085144	742.6542537	27.57999992	-5.331999779	32.9119997	3.799999992	20.56466691	20.89000018	2.896000008	547	67	8	44.47195922	191	45	51	183
15	1399	19	25	25	22	71	34	41	5766	1374	1133	0.180351794	11.18150007	9.495000139	35.84642166	617.6427782	24.89599991	-1.592000008	26.48799992	5.642000079	19.52866681	19.52866681	4.547333399	631	86	5	57.25392828	253	34	34	247
14	1418	20	26	27	20	73	31	42	5078	1343	1120	0.185570672	11.75599996	12.76133331	38.23047659	742.7835917	28.5720005	-4.808000088	33.38000059	4.595999946	21.40133333	21.74600029	3.712666502	499	61	8	44.09803401	174	42	47	165
14	1422	19	28	22	18	76	32	39	4904	1301	1119	0.291926742	12.05183333	13.07833334	38.69787354	746.4959551	28.97599983	-4.820000172	33.796	7.688666552	21.70066659	22.05933364	3.903999915	491	59	8	43.2838799	168	42	48	160
14	1418	22	26	22	22	71	37	35	6371	1681	1069	0.179867283	8.39800002	10.73733334	35.52585035	700.5860664	23.98800087	-6.236000061	30.22400093	2.012666616	17.67800029	17.88733323	1.05733335	688	82	11	44.5134488	239	57	64	229
14	1439	19	29	23	15	77	31	40	5075	1358	1111	0.153953359	12.32550019	13.09233345	38.74388579	747.6479045	29.22399902	-4.56799984	33.79199886	4.9826668	21.95666695	22.33200026	4.136000067	478	57	8	42.85025123	163	42	47	156
14	1443	19	30	21	14	78	31	38	4385	1126	1153	0.190727577	12.97816658	13.19166661	39.07947263	741.6503074	29.84799957	-3.907999992	33.75599957	8.668000087	22.53466638	22.87799962	4.823999867	448	55	7	44.13574025	157	38	42	148
14	1433	19	28	24	16	78	31	40	4550	1189	1134	0.279076189	12.06666658	13.12266657	38.68710654	749.8964919	29	-4.920000076	33.92000008	7.650666654	21.73533312	22.12599977	3.870666663	489	58	8	43.10318626	167	42	48	158
14	1416	18	24	28	23	66	32	43	5353	1199	1155	0.190195844	12.22983332	10.23499975	37.212769	624.5146069	26.40399933	-1.100000024	27.50399935	6.539333204	20.65933339	20.65933339	5.461999853	591	82	4	57.74028818	239	30	30	233
14	1433	19	28	24	16	78	31	40	4535	1183	1135	0.144889474	12.06666658	13.12266657	38.68710654	749.8964919	29	-4.920000076	33.92000008	7.650666654	21.73533312	22.12599977	3.870666663	489	58	8	43.10318626	167	42	48	158
13	1358	28	30	27	34	71	34	35	7734	1154	1097	0.499843568	11.59966676	9.115333706	35.61233728	594.2391288	24.89999962	-0.69599998	25.5959996	6.3240001	19.59066661	19.59066661	5.157333453	867	126	4	66.38984935	373	31	31	369
13	1443	24	30	27	19	74	33	37	7795	1205	1101	0.26736632	13.19383335	10.40166648	37.99001749	616.9996186	27.06399918	-0.316000015	27.37999919	7.574000036	21.42066669	21.42066669	6.434000015	803	121	3	68.10572605	356	25	25	349
14	1410	20	27	26	24	69	34	38	4480	1149	1161	0.214381263	12.90283344	11.73233354	36.57667247	738.440685	29.02400017	-3.052000046	32.07600021	8.614666676	22.46733332	22.73266681	4.791333392	470	59	7	44.79860609	165	39	44	154
15	1470	16	25	15	9	80	33	42	4384	1141	1138	0.14036341	13.15149994	13.39100005	39.33439185	748.3200562	30.00799942	-4.035999775	34.0439992	8.649333169	22.71333313	23.06799952	4.813333402	452	52	8	42.457543	154	40	45	144
15	1480	16	28	17	10	80	31	40	3919	976	1146	0.141520545	13.82783339	12.9803329	39.8560954	715.6894431	29.87599945	-2.691999912	32.56799936	9.612666925	23.01600027	23.33133348	5.922666669	405	47	7	41.64986965	138	38	40	125
14	1345	25	30	23	38	66	34	35	7702	970	1117	0.223326877	13.46083339	9.612333611	37.63049386	574.8596011	26.41200066	0.867999971	25.54400069	8.153333376	20.96800009	21.02733342	7.026000073	833	127	2	68.96374761	371	24	29	362
14	1414	21	27	24	21	72	32	40	5639	1527	1086	0.139251381	10.86216674	12.73966675	38.10164733	742.4057746	27.68799973	-5.748000145	33.43599987	3.731333435	20.51533349	20.86666695	2.852000058	533	63	9	42.60689677	182	47	53	173
14	1444	18	25	23	13	73	32	42	4506	1173	1137	0.192270681	12.62566655	12.65999982	39.03070593	718.0579675	28.78800011	-3.648000002	32.43600011	5.707999848	21.84866635	22.26199977	4.773999912	463	58	6	47.14576057	168	35	37	160
15	1453	17	27	19	10	79	34	38	4713	1215	1141	0.265105963	13.13549998	13.02366664	38.92774627	740.560784	29.79599953	-3.660000086	33.45599961	8.799333362	22.66733313	22.9859999	4.964666633	457	57	6	46.02258094	162	36	39	154
13	1417	22	29	21	20	67	33	37	7278	821	1130	0.225324228	15.1856668	9.745333354	37.77846807	592.01803	28.21999931	2.424000025	25.79599929	9.525333524	22.78400024	22.95933374	8.538666646	738	121	1	70.92203145	342	19	24	328
15	1453	18	27	24	11	78	34	38	4970	1291	1136	0.177749023	12.20533329	12.82333316	38.66176211	733.7855347	28.92399979	-4.243999958	33.16799974	5.127333353	21.75266647	22.0413332	4.242666711	495	61	7	45.8077255	175	39	43	167
14	1410	20	27	26	24	69	34	38	4376	1106	1167	0.214381263	12.90283344	11.73233354	36.57667247	738.440685	29.02400017	-3.052000046	32.07600021	8.614666676	22.46733332	22.73266681	4.791333392	470	59	7	44.79860609	165	39	44	154
15	1426	19	27	27	19	75	32	40	5595	1500	1098	0.180025324	10.86966671	12.26000011	37.25085144	742.6542537	27.57999992	-5.331999779	32.9119997	3.799999992	20.56466691	20.89000018	2.896000008	547	67	8	44.47195922	191	45	51	183
15	1406	20	26	23	18	74	33	40	5740	1528	1084	0.198519722	9.225333295	12.01666665	36.95616481	734.8567804	25.68000031	-6.835999966	32.51600027	2.293999955	18.85399993	19.14599991	1.359999975	629	74	11	42.90174185	214	55	62	205
14	1448	21	23	25	15	73	31	45	5101	1371	1105	0.13934736	11.01416655	13.17299994	39.07510675	737.8264512	27.87199974	-5.840000153	33.71199989	6.82133323	20.63133287	20.96666622	3.079333385	520	60	10	41.04714797	173	49	55	163
13	1366	25	29	22	38	67	34	35	7968	1080	1108	0.223849162	13.04283351	9.379666761	36.42871845	591.6956231	26.22400093	0.476000011	25.74800092	7.622666707	20.81800048	20.86400048	6.488000045	848	128	2	68.7923401	376	25	30	370
14	1411	21	28	26	20	73	33	39	4536	1165	1139	0.14197284	11.41533338	12.33933332	37.36927166	743.7859511	28.24399948	-4.776000023	33.0199995	7.188666821	21.114	21.41866668	3.396666725	505	60	9	41.84343426	172	46	53	161
15	1480	16	28	17	10	80	31	40	3904	970	1147	0.141520545	13.82783339	12.9803329	39.8560954	715.6894431	29.87599945	-2.691999912	32.56799936	9.612666925	23.01600027	23.33133348	5.922666669	405	47	7	41.64986965	138	38	40	125
14	1345	25	30	23	38	66	34	35	7428	806	1121	0.345988512	13.46083339	9.612333611	37.63049386	574.8596011	26.41200066	0.867999971	25.54400069	8.153333376	20.96800009	21.02733342	7.026000073	833	127	2	68.96374761	371	24	29	362
14	1418	20	26	27	20	73	31	42	4769	1235	1135	0.189926848	13.51266673	13.15266652	39.24763187	739.0721246	30.15200043	-3.359999895	33.51200032	9.160666702	22.99000025	23.29933357	5.304666576	438	54	6	45.78738744	156	35	38	147
14	1418	22	26	22	22	71	37	35	6663	1767	1055	0.187042311	8.39800002	10.73733334	35.52585035	700.5860664	23.98800087	-6.236000061	30.22400093	2.012666616	17.67800029	17.88733323	1.05733335	688	82	11	44.5134488	239	57	64	229
14	1411	21	28	26	20	73	33	39	4197	1045	1157	0.141200408	11.41533338	12.33933332	37.36927166	743.7859511	28.24399948	-4.776000023	33.0199995	7.188666821	21.114	21.41866668	3.396666725	505	60	9	41.84343426	172	46	53	161
14	1418	22	26	22	22	71	37	35	6930	1826	1044	0.175879002	9.359166612	11.30699994	36.15232161	716.7297033	25.4279995	-5.84800005	31.27599955	2.715333273	18.79999971	19.05933317	1.769333283	632	76	10	44.84970981	220	51	58	212
15	1480	16	28	17	10	80	31	40	3908	972	1146	0.141520545	13.82783339	12.9803329	39.8560954	715.6894431	29.87599945	-2.691999912	32.56799936	9.612666925	23.01600027	23.33133348	5.922666669	405	47	7	41.64986965	138	38	40	125
14	1433	19	28	24	16	78	31	40	4320	1116	1143	0.195256755	12.06666658	13.12266657	38.68710654	749.8964919	29	-4.920000076	33.92000008	7.650666654	21.73533312	22.12599977	3.870666663	489	58	8	43.10318626	167	42	48	158
15	1454	18	24	20	11	77	33	42	4544	1196	1131	0.139556214	11.88483342	13.24699989	38.92970476	748.0357116	28.84399986	-5.184000015	34.02799988	7.482666532	21.5486668	21.92400042	3.713333368	495	58	9	41.75992176	167	45	51	158
14	1411	21	28	26	20	73	33	39	4420	1123	1145	0.14197284	11.41533338	12.33933332	37.36927166	743.7859511	28.24399948	-4.776000023	33.0199995	7.188666821	21.114	21.41866668	3.396666725	505	60	9	41.84343426	172	46	53	161
14	1416	18	24	28	23	66	32	43	5342	1187	1154	0.238601699	12.22983332	10.23499975	37.212769	624.5146069	26.40399933	-1.100000024	27.50399935	6.539333204	20.65933339	20.65933339	5.461999853	591	82	4	57.74028818	239	30	30	233
15	1449	17	27	19	11	78	31	42	4524	1190	1131	0.270625174	12.86283335	13.30433351	39.11658727	748.6796798	29.76799965	-4.243999958	34.01199961	8.385333409	22.4526666	22.83666658	4.581333349	460	54	8	42.47752871	158	41	46	148
14	1410	20	27	26	24	69	34	38	4370	1103	1167	0.214381263	12.90283344	11.73233354	36.57667247	738.440685	29.02400017	-3.052000046	32.07600021	8.614666676	22.46733332	22.73266681	4.791333392	470	59	7	44.79860609	165	39	44	154
13	1427	24	31	21	19	71	33	35	7088	564	1108	0.295365006	15.76466676	8.832666636	37.35690574	539.7535475	28.2159996	4.572000027	23.64399958	10.69800027	22.62400007	22.93666681	9.717333317	744	126	1	73.63437146	354	17	23	339
15	1454	18	28	18	9	79	33	38	4135	1059	1137	0.132823884	13.16600001	13.06799976	39.43746836	730.8579956	29.54400063	-3.592000008	33.13600063	8.846666584	22.55666701	22.88600032	5.098666638	435	50	8	41.77965674	147	40	43	137
14	1414	21	27	24	21	72	32	40	4884	1293	1119	0.237474233	10.86216674	12.73966675	38.10164733	742.4057746	27.68799973	-5.748000145	33.43599987	3.731333435	20.51533349	20.86666695	2.852000058	533	63	9	42.60689677	182	47	53	173
15	1442	17	26	18	14	78	32	41	4656	1233	1126	0.159196571	12.09033335	13.29933347	38.93703371	750.70242	29.10000038	-5.056000233	34.15600061	7.639333407	21.75	22.14933348	3.849999905	487	56	9	41.60779758	164	45	50	154
14	1411	21	28	26	20	73	33	39	4859	1282	1123	0.139979661	11.41533338	12.33933332	37.36927166	743.7859511	28.24399948	-4.776000023	33.0199995	7.188666821	21.114	21.41866668	3.396666725	505	60	9	41.84343426	172	46	53	161
14	1433	19	28	24	16	78	31	40	4357	1129	1141	0.141851187	12.06666658	13.12266657	38.68710654	749.8964919	29	-4.920000076	33.92000008	7.650666654	21.73533312	22.12599977	3.870666663	489	58	8	43.10318626	167	42	48	158
14	1416	18	24	28	23	66	32	43	5344	1170	1151	0.227331281	12.22983332	10.23499975	37.212769	624.5146069	26.40399933	-1.100000024	27.50399935	6.539333204	20.65933339	20.65933339	5.461999853	591	82	4	57.74028818	239	30	30	233
13	1427	24	31	21	19	71	33	35	7095	567	1107	0.295365006	15.76466676	8.832666636	37.35690574	539.7535475	28.2159996	4.572000027	23.64399958	10.69800027	22.62400007	22.93666681	9.717333317	744	126	1	73.63437146	354	17	23	339
15	1453	18	27	24	11	78	34	38	5347	1407	1119	0.180142045	12.20533329	12.82333316	38.66176211	733.7855347	28.92399979	-4.243999958	33.16799974	5.127333353	21.75266647	22.0413332	4.242666711	495	61	7	45.8077255	175	39	43	167
15	1399	19	25	25	22	71	34	41	5482	1292	1144	0.183594555	11.18150007	9.495000139	35.84642166	617.6427782	24.89599991	-1.592000008	26.48799992	5.642000079	19.52866681	19.52866681	4.547333399	631	86	5	57.25392828	253	34	34	247
14	1416	18	24	28	23	66	32	43	5291	1170	1155	0.238601699	12.22983332	10.23499975	37.212769	624.5146069	26.40399933	-1.100000024	27.50399935	6.539333204	20.65933339	20.65933339	5.461999853	591	82	4	57.74028818	239	30	30	233
15	1453	18	27	24	11	78	34	38	5492	1452	1112	0.203903899	12.20533329	12.82333316	38.66176211	733.7855347	28.92399979	-4.243999958	33.16799974	5.127333353	21.75266647	22.0413332	4.242666711	495	61	7	45.8077255	175	39	43	167
13	1467	19	29	22	13	73	34	37	4857	1095	1172	0.175177082	12.79849996	10.63633319	38.2436842	622.3929686	27.0359993	-0.776000023	27.81199932	7.079333345	21.15866661	21.15866661	5.997333204	547	76	4	57.21834227	221	29	29	215
14	1425	20	25	25	18	70	32	41	5335	1197	1151	0.258268654	12.97749998	9.606333211	36.70462026	604.3374818	26.5	0.328000009	26.17199999	7.332666665	21.02400001	21.02400001	6.359999985	578	80	4	57.77412591	233	29	29	227
15	1426	19	27	27	19	75	32	40	5617	1505	1098	0.180025324	10.86966671	12.26000011	37.25085144	742.6542537	27.57999992	-5.331999779	32.9119997	3.799999992	20.56466691	20.89000018	2.896000008	547	67	8	44.47195922	191	45	51	183
14	1425	20	25	25	18	70	32	41	5314	1160	1152	0.227331281	12.97749998	9.606333211	36.70462026	604.3374818	26.5	0.328000009	26.17199999	7.332666665	21.02400001	21.02400001	6.359999985	578	80	4	57.77412591	233	29	29	227
14	1425	20	25	25	18	70	32	41	5347	1205	1151	0.183446184	12.97749998	9.606333211	36.70462026	604.3374818	26.5	0.328000009	26.17199999	7.332666665	21.02400001	21.02400001	6.359999985	578	80	4	57.77412591	233	29	29	227
15	1442	17	26	18	14	78	32	41	4508	1185	1133	0.286146253	12.09033335	13.29933347	38.93703371	750.70242	29.10000038	-5.056000233	34.15600061	7.639333407	21.75	22.14933348	3.849999905	487	56	9	41.60779758	164	45	50	154
14	1416	18	24	28	23	66	32	43	5295	1189	1157	0.190195844	12.22983332	10.23499975	37.212769	624.5146069	26.40399933	-1.100000024	27.50399935	6.539333204	20.65933339	20.65933339	5.461999853	591	82	4	57.74028818	239	30	30	233
13	1443	24	30	27	19	74	33	37	7665	1163	1105	0.26736632	13.19383335	10.40166648	37.99001749	616.9996186	27.06399918	-0.316000015	27.37999919	7.574000036	21.42066669	21.42066669	6.434000015	803	121	3	68.10572605	356	25	25	349
13	1358	28	30	27	34	71	34	35	7706	1146	1098	0.561531246	11.59966676	9.115333706	35.61233728	594.2391288	24.89999962	-0.69599998	25.5959996	6.3240001	19.59066661	19.59066661	5.157333453	867	126	4	66.38984935	373	31	31	369
15	1470	16	25	15	9	80	33	42	4336	1125	1140	0.298054457	13.15149994	13.39100005	39.33439185	748.3200562	30.00799942	-4.035999775	34.0439992	8.649333169	22.71333313	23.06799952	4.813333402	452	52	8	42.457543	154	40	45	144
14	1345	25	30	23	38	66	34	35	7746	979	1116	0.231992304	13.46083339	9.612333611	37.63049386	574.8596011	26.41200066	0.867999971	25.54400069	8.153333376	20.96800009	21.02733342	7.026000073	833	127	2	68.96374761	371	24	29	362
14	1395	23	28	24	21	72	33	38	5149	1340	1133	0.22517401	11.21850001	11.33433336	35.58436866	741.4285693	27.62400055	-4.228000164	31.85200071	4.097333312	20.91266696	21.18400033	3.229333301	548	68	8	44.92417855	191	45	50	182
14	1414	21	27	24	21	72	32	40	5501	1486	1092	0.269782811	10.86216674	12.73966675	38.10164733	742.4057746	27.68799973	-5.748000145	33.43599987	3.731333435	20.51533349	20.86666695	2.852000058	533	63	9	42.60689677	182	47	53	173
14	1414	21	27	24	21	72	32	40	5479	1479	1093	0.141201258	10.86216674	12.73966675	38.10164733	742.4057746	27.68799973	-5.748000145	33.43599987	3.731333435	20.51533349	20.86666695	2.852000058	533	63	9	42.60689677	182	47	53	173
15	1428	17	26	21	14	76	32	40	5054	1362	1118	0.184163794	12.30716661	13.23033326	38.96775912	746.917327	29.29999924	-4.65199995	33.95199919	4.980666608	21.96933333	22.30533314	4.136666705	485	59	7	44.05975054	168	41	45	160
13	1443	24	30	27	19	74	33	37	7216	1032	1120	0.272417516	13.19383335	10.40166648	37.99001749	616.9996186	27.06399918	-0.316000015	27.37999919	7.574000036	21.42066669	21.42066669	6.434000015	803	121	3	68.10572605	356	25	25	349
15	1390	21	24	24	22	68	34	41	5358	1209	1151	0.183446184	12.19750005	9.483	36.35562019	604.5422172	25.73600006	-0.34800002	26.08400008	6.703333343	20.31866678	20.31866678	5.649333259	595	82	4	57.76921246	239	30	30	234
14	1449	20	28	23	16	78	35	35	3472	778	1165	0.126319945	14.49516663	12.87299966	40.26839345	699.0946866	30.19599915	-1.771999955	31.9679991	10.39200012	23.46666654	23.74733321	6.754000013	381	45	7	41.1132826	130	37	38	115
14	1416	18	24	28	23	66	32	43	5179	1148	1162	0.188652381	12.22983332	10.23499975	37.212769	624.5146069	26.40399933	-1.100000024	27.50399935	6.539333204	20.65933339	20.65933339	5.461999853	591	82	4	57.74028818	239	30	30	233
14	1355	22	25	24	33	63	32	42	7171	1020	1122	0.229097292	12.7701666	9.462999885	36.23449216	603.5258661	26.23999977	0.124000013	26.11599976	7.307999919	20.84799989	20.84799989	6.172000001	808	120	3	67.44228209	355	27	27	349
14	1416	18	24	28	23	66	32	43	5207	1153	1161	0.189873099	12.22983332	10.23499975	37.212769	624.5146069	26.40399933	-1.100000024	27.50399935	6.539333204	20.65933339	20.65933339	5.461999853	591	82	4	57.74028818	239	30	30	233
15	1447	19	25	28	15	74	33	41	3833	939	1150	0.149577186	13.25966646	13.01133296	39.53370614	724.344313	29.53999901	-3.371999979	32.91199899	9.003999849	22.55933285	22.93666617	5.303999921	421	48	8	41.0967483	142	40	43	130
13	1366	25	29	22	38	67	34	35	7949	1081	1109	0.23421824	13.04283351	9.379666761	36.42871845	591.6956231	26.22400093	0.476000011	25.74800092	7.622666707	20.81800048	20.86400048	6.488000045	848	128	2	68.7923401	376	25	30	370
15	1442	17	26	18	14	78	32	41	4452	1168	1135	0.219935805	12.09033335	13.29933347	38.93703371	750.70242	29.10000038	-5.056000233	34.15600061	7.639333407	21.75	22.14933348	3.849999905	487	56	9	41.60779758	164	45	50	154
14	1425	20	25	25	18	70	32	41	5378	1208	1148	0.258268654	12.97749998	9.606333211	36.70462026	604.3374818	26.5	0.328000009	26.17199999	7.332666665	21.02400001	21.02400001	6.359999985	578	80	4	57.77412591	233	29	29	227
13	1422	22	25	31	29	65	29	45	7424	1021	1103	0.598962367	14.45749995	9.248333355	37.76679756	550.6768992	27.34399986	2.855999947	24.48799992	9.416666508	21.65666691	21.66533343	8.299333215	735	118	2	70.21026	338	21	27	326
13	1458	18	26	17	16	65	29	44	6018	247	1108	0.495028883	17.23100007	7.799333493	36.82404724	491.4424659	28.22400093	7.044000149	21.18000078	12.66666675	23.4326671	23.71333377	11.7640001	654	125	1	76.26036751	329	16	22	307
15	1480	16	28	17	10	80	31	40	3970	996	1144	0.136492416	13.82783339	12.9803329	39.8560954	715.6894431	29.87599945	-2.691999912	32.56799936	9.612666925	23.01600027	23.33133348	5.922666669	405	47	7	41.64986965	138	38	40	125
14	1416	24	27	22	19	73	35	37	6240	1662	1067	0.193168074	9.237666662	12.35866663	37.61464052	737.85281	25.8560009	-7	32.8560009	2.488666597	19.03266668	19.30000011	1.55733335	636	75	11	42.77154618	217	56	63	209
15	1470	16	25	15	9	80	33	42	4387	1143	1138	0.143098548	13.15149994	13.39100005	39.33439185	748.3200562	30.00799942	-4.035999775	34.0439992	8.649333169	22.71333313	23.06799952	4.813333402	452	52	8	42.457543	154	40	45	144
14	1414	21	27	24	21	72	32	40	5425	1461	1095	0.144010976	10.86216674	12.73966675	38.10164733	742.4057746	27.68799973	-5.748000145	33.43599987	3.731333435	20.51533349	20.86666695	2.852000058	533	63	9	42.60689677	182	47	53	173
15	1454	18	24	20	11	77	33	42	4669	1237	1125	0.517953813	11.88483342	13.24699989	38.92970476	748.0357116	28.84399986	-5.184000015	34.02799988	7.482666532	21.5486668	21.92400042	3.713333368	495	58	9	41.75992176	167	45	51	158
15	1480	16	28	17	10	80	31	40	3901	969	1147	0.141520545	13.82783339	12.9803329	39.8560954	715.6894431	29.87599945	-2.691999912	32.56799936	9.612666925	23.01600027	23.33133348	5.922666669	405	47	7	41.64986965	138	38	40	125
15	1420	22	26	28	22	75	34	40	6195	1678	1073	0.157398477	9.905000071	11.65933359	36.93870719	713.8012354	26.10400009	-5.460000038	31.56400013	3.29400002	19.30666685	19.56333351	2.346666714	600	72	9	44.44619199	208	49	56	200
15	1453	18	27	24	11	78	34	38	4858	1249	1141	0.25770101	12.20533329	12.82333316	38.66176211	733.7855347	28.92399979	-4.243999958	33.16799974	5.127333353	21.75266647	22.0413332	4.242666711	495	61	7	45.8077255	175	39	43	167
15	1428	17	26	21	14	76	32	40	4852	1302	1127	0.673586488	12.30716661	13.23033326	38.96775912	746.917327	29.29999924	-4.65199995	33.95199919	4.980666608	21.96933333	22.30533314	4.136666705	485	59	7	44.05975054	168	41	45	160
15	1467	16	27	17	8	80	33	39	3681	877	1146	0.359635711	14.04866673	12.68666646	39.92028559	704.4044502	29.74799919	-2.032000065	31.77999926	9.895333409	23.09800021	23.36066691	6.271333347	410	47	7	41.96484734	138	38	39	128
14	1411	20	24	24	19	70	33	43	5228	1391	1106	0.176259086	11.2796665	12.8606666	38.75562498	728.2100798	28.02799988	-5.156000137	33.18400002	7.165333271	20.76533318	21.07066631	3.419999957	504	60	8	42.84719131	171	44	50	163
15	1454	18	24	20	11	77	33	42	4606	1216	1128	0.159196571	11.88483342	13.24699989	38.92970476	748.0357116	28.84399986	-5.184000015	34.02799988	7.482666532	21.5486668	21.92400042	3.713333368	495	58	9	41.75992176	167	45	51	158
15	1419	20	26	26	19	73	32	41	4624	1207	1130	0.187812597	12.35050008	12.9936667	38.4155232	754.7553892	29.20400047	-4.619999886	33.82400036	4.88533322	22.03066683	22.42133347	4.028666635	476	57	8	42.73743652	164	42	47	156
13	1458	18	26	17	16	65	29	44	6068	281	1109	0.479943961	17.23100007	7.799333493	36.82404724	491.4424659	28.22400093	7.044000149	21.18000078	12.66666675	23.4326671	23.71333377	11.7640001	654	125	1	76.26036751	329	16	22	307
14	1416	18	24	28	23	66	32	43	5360	1202	1154	0.190195844	12.22983332	10.23499975	37.212769	624.5146069	26.40399933	-1.100000024	27.50399935	6.539333204	20.65933339	20.65933339	5.461999853	591	82	4	57.74028818	239	30	30	233
13	1458	18	26	17	16	65	29	44	6024	250	1108	0.495028883	17.23100007	7.799333493	36.82404724	491.4424659	28.22400093	7.044000149	21.18000078	12.66666675	23.4326671	23.71333377	11.7640001	654	125	1	76.26036751	329	16	22	307
14	1417	22	25	23	22	72	34	40	5051	1349	1114	0.139872462	10.79583332	12.03033341	36.79451064	743.6866794	27.51600075	-5.179999828	32.69600058	6.607333302	20.54133336	20.80933332	2.817333321	541	64	10	41.56014528	182	50	57	173
15	1413	19	27	29	21	74	32	40	4890	1252	1137	0.167321622	11.52533336	12.27399993	37.72900444	727.4679555	28.12400055	-4.407999992	32.53200054	4.595999897	21.02200015	21.31133366	3.686666628	510	62	8	44.57097735	178	42	47	170
14	1433	19	28	24	16	78	31	40	4363	1130	1141	0.141851187	12.06666658	13.12266657	38.68710654	749.8964919	29	-4.920000076	33.92000008	7.650666654	21.73533312	22.12599977	3.870666663	489	58	8	43.10318626	167	42	48	158
14	1345	25	30	23	38	66	34	35	7717	972	1117	0.223326877	13.46083339	9.612333611	37.63049386	574.8596011	26.41200066	0.867999971	25.54400069	8.153333376	20.96800009	21.02733342	7.026000073	833	127	2	68.96374761	371	24	29	362
14	1416	18	24	28	23	66	32	43	5171	1143	1163	0.189873099	12.22983332	10.23499975	37.212769	624.5146069	26.40399933	-1.100000024	27.50399935	6.539333204	20.65933339	20.65933339	5.461999853	591	82	4	57.74028818	239	30	30	233
15	1480	16	28	17	10	80	31	40	3846	947	1149	0.135626197	13.82783339	12.9803329	39.8560954	715.6894431	29.87599945	-2.691999912	32.56799936	9.612666925	23.01600027	23.33133348	5.922666669	405	47	7	41.64986965	138	38	40	125
13	1416	21	28	19	22	68	33	38	7451	858	1124	0.260694742	13.46083339	9.612333611	37.63049386	574.8596011	26.41200066	0.867999971	25.54400069	8.153333376	20.96800009	21.02733342	7.026000073	833	127	2	68.96374761	371	24	29	362
14	1439	19	29	23	15	77	31	40	4930	1312	1118	0.178251073	12.32550019	13.09233345	38.74388579	747.6479045	29.22399902	-4.56799984	33.79199886	4.9826668	21.95666695	22.33200026	4.136000067	478	57	8	42.85025123	163	42	47	156
14	1418	20	26	27	20	73	31	42	5283	1406	1111	0.18426916	11.75599996	12.76133331	38.23047659	742.7835917	28.5720005	-4.808000088	33.38000059	4.595999946	21.40133333	21.74600029	3.712666502	499	61	8	44.09803401	174	42	47	165
14	1416	18	24	28	23	66	32	43	5229	1162	1160	0.188652381	12.22983332	10.23499975	37.212769	624.5146069	26.40399933	-1.100000024	27.50399935	6.539333204	20.65933339	20.65933339	5.461999853	591	82	4	57.74028818	239	30	30	233
15	1406	20	26	23	18	74	33	40	5518	1466	1094	0.211938128	9.225333295	12.01666665	36.95616481	734.8567804	25.68000031	-6.835999966	32.51600027	2.293999955	18.85399993	19.14599991	1.359999975	629	74	11	42.90174185	214	55	62	205
15	1399	19	25	25	22	71	34	41	5476	1284	1141	0.200113446	11.18150007	9.495000139	35.84642166	617.6427782	24.89599991	-1.592000008	26.48799992	5.642000079	19.52866681	19.52866681	4.547333399	631	86	5	57.25392828	253	34	34	247
15	1447	19	25	28	15	74	33	41	3984	1001	1143	0.197995126	13.25966646	13.01133296	39.53370614	724.344313	29.53999901	-3.371999979	32.91199899	9.003999849	22.55933285	22.93666617	5.303999921	421	48	8	41.0967483	142	40	43	130
14	1411	21	28	26	20	73	33	39	4801	1261	1126	0.138254896	11.41533338	12.33933332	37.36927166	743.7859511	28.24399948	-4.776000023	33.0199995	7.188666821	21.114	21.41866668	3.396666725	505	60	9	41.84343426	172	46	53	161
14	1418	20	26	27	20	73	31	42	5111	1357	1118	0.185570672	11.75599996	12.76133331	38.23047659	742.7835917	28.5720005	-4.808000088	33.38000059	4.595999946	21.40133333	21.74600029	3.712666502	499	61	8	44.09803401	174	42	47	165
14	1449	20	28	23	16	78	35	35	3486	786	1165	0.19819729	14.49516663	12.87299966	40.26839345	699.0946866	30.19599915	-1.771999955	31.9679991	10.39200012	23.46666654	23.74733321	6.754000013	381	45	7	41.1132826	130	37	38	115
14	1416	18	24	28	23	66	32	43	5162	1131	1160	0.264790356	12.22983332	10.23499975	37.212769	624.5146069	26.40399933	-1.100000024	27.50399935	6.539333204	20.65933339	20.65933339	5.461999853	591	82	4	57.74028818	239	30	30	233
15	1447	19	25	28	15	74	33	41	3835	940	1150	0.149577186	13.25966646	13.01133296	39.53370614	724.344313	29.53999901	-3.371999979	32.91199899	9.003999849	22.55933285	22.93666617	5.303999921	421	48	8	41.0967483	142	40	43	130
15	1426	19	27	27	19	75	32	40	5583	1493	1099	0.180025324	10.86966671	12.26000011	37.25085144	742.6542537	27.57999992	-5.331999779	32.9119997	3.799999992	20.56466691	20.89000018	2.896000008	547	67	8	44.47195922	191	45	51	183
14	1433	19	28	24	16	78	31	40	4532	1183	1135	0.279076189	12.06666658	13.12266657	38.68710654	749.8964919	29	-4.920000076	33.92000008	7.650666654	21.73533312	22.12599977	3.870666663	489	58	8	43.10318626	167	42	48	158
14	1416	18	24	28	23	66	32	43	5207	1150	1158	0.264790356	12.22983332	10.23499975	37.212769	624.5146069	26.40399933	-1.100000024	27.50399935	6.539333204	20.65933339	20.65933339	5.461999853	591	82	4	57.74028818	239	30	30	233
14	1345	25	30	23	38	66	34	35	7683	962	1118	0.223326877	13.46083339	9.612333611	37.63049386	574.8596011	26.41200066	0.867999971	25.54400069	8.153333376	20.96800009	21.02733342	7.026000073	833	127	2	68.96374761	371	24	29	362
13	1443	24	30	27	19	74	33	37	7202	1019	1120	0.262980998	13.19383335	10.40166648	37.99001749	616.9996186	27.06399918	-0.316000015	27.37999919	7.574000036	21.42066669	21.42066669	6.434000015	803	121	3	68.10572605	356	25	25	349
15	1406	22	26	24	20	74	35	38	6081	1589	1083	0.171358287	9.359166612	11.30699994	36.15232161	716.7297033	25.4279995	-5.84800005	31.27599955	2.715333273	18.79999971	19.05933317	1.769333283	632	76	10	44.84970981	220	51	58	212
14	1439	19	29	23	15	77	31	40	5072	1358	1111	0.161825299	12.32550019	13.09233345	38.74388579	747.6479045	29.22399902	-4.56799984	33.79199886	4.9826668	21.95666695	22.33200026	4.136000067	478	57	8	42.85025123	163	42	47	156
14	1416	18	24	28	23	66	32	43	5308	1179	1156	0.183760047	12.22983332	10.23499975	37.212769	624.5146069	26.40399933	-1.100000024	27.50399935	6.539333204	20.65933339	20.65933339	5.461999853	591	82	4	57.74028818	239	30	30	233
15	1449	17	27	19	11	78	31	42	4265	1100	1143	0.373829931	12.86283335	13.30433351	39.11658727	748.6796798	29.76799965	-4.243999958	34.01199961	8.385333409	22.4526666	22.83666658	4.581333349	460	54	8	42.47752871	158	41	46	148
15	1420	22	26	28	22	75	34	40	6215	1690	1072	0.155560344	9.905000071	11.65933359	36.93870719	713.8012354	26.10400009	-5.460000038	31.56400013	3.29400002	19.30666685	19.56333351	2.346666714	600	72	9	44.44619199	208	49	56	200
13	1443	24	30	27	19	74	33	37	7823	1220	1101	0.269324392	13.19383335	10.40166648	37.99001749	616.9996186	27.06399918	-0.316000015	27.37999919	7.574000036	21.42066669	21.42066669	6.434000015	803	121	3	68.10572605	356	25	25	349
15	1406	22	26	24	20	74	35	38	5716	1482	1100	0.171358287	9.359166612	11.30699994	36.15232161	716.7297033	25.4279995	-5.84800005	31.27599955	2.715333273	18.79999971	19.05933317	1.769333283	632	76	10	44.84970981	220	51	58	212
15	1420	22	26	28	22	75	34	40	6223	1691	1072	0.155560344	9.905000071	11.65933359	36.93870719	713.8012354	26.10400009	-5.460000038	31.56400013	3.29400002	19.30666685	19.56333351	2.346666714	600	72	9	44.44619199	208	49	56	200
14	1443	20	25	25	19	71	32	42	5104	1173	1156	0.200113446	12.72349989	10.05099989	37.7403126	601.3404068	26.53199959	-0.099999994	26.63199958	7.287999933	20.78933318	20.78933318	6.203999927	543	76	4	57.13202254	219	29	29	213
15	1428	17	26	21	14	76	32	40	5031	1363	1119	0.184163794	12.30716661	13.23033326	38.96775912	746.917327	29.29999924	-4.65199995	33.95199919	4.980666608	21.96933333	22.30533314	4.136666705	485	59	7	44.05975054	168	41	45	160
15	1442	17	26	18	14	78	32	41	4569	1205	1130	0.214914978	12.09033335	13.29933347	38.93703371	750.70242	29.10000038	-5.056000233	34.15600061	7.639333407	21.75	22.14933348	3.849999905	487	56	9	41.60779758	164	45	50	154
15	1480	16	28	17	10	80	31	40	3894	966	1147	0.141520545	13.82783339	12.9803329	39.8560954	715.6894431	29.87599945	-2.691999912	32.56799936	9.612666925	23.01600027	23.33133348	5.922666669	405	47	7	41.64986965	138	38	40	125
13	1443	24	30	27	19	74	33	37	7260	1040	1118	0.262980998	13.19383335	10.40166648	37.99001749	616.9996186	27.06399918	-0.316000015	27.37999919	7.574000036	21.42066669	21.42066669	6.434000015	803	121	3	68.10572605	356	25	25	349
14	1416	18	24	28	23	66	32	43	5161	1132	1160	0.264790356	12.22983332	10.23499975	37.212769	624.5146069	26.40399933	-1.100000024	27.50399935	6.539333204	20.65933339	20.65933339	5.461999853	591	82	4	57.74028818	239	30	30	233
15	1406	20	26	23	18	74	33	40	5616	1495	1089	0.198519722	9.225333295	12.01666665	36.95616481	734.8567804	25.68000031	-6.835999966	32.51600027	2.293999955	18.85399993	19.14599991	1.359999975	629	74	11	42.90174185	214	55	62	205
14	1449	20	28	23	16	78	35	35	3700	868	1155	0.243972704	14.49516663	12.87299966	40.26839345	699.0946866	30.19599915	-1.771999955	31.9679991	10.39200012	23.46666654	23.74733321	6.754000013	381	45	7	41.1132826	130	37	38	115
14	1449	20	28	23	16	78	35	35	3576	820	1161	0.243972704	14.49516663	12.87299966	40.26839345	699.0946866	30.19599915	-1.771999955	31.9679991	10.39200012	23.46666654	23.74733321	6.754000013	381	45	7	41.1132826	130	37	38	115
14	1430	19	28	25	22	69	34	37	4316	1083	1169	0.31091404	12.90283344	11.73233354	36.57667247	738.440685	29.02400017	-3.052000046	32.07600021	8.614666676	22.46733332	22.73266681	4.791333392	470	59	7	44.79860609	165	39	44	154
14	1345	25	30	23	38	66	34	35	7787	987	1113	0.252584547	13.46083339	9.612333611	37.63049386	574.8596011	26.41200066	0.867999971	25.54400069	8.153333376	20.96800009	21.02733342	7.026000073	833	127	2	68.96374761	371	24	29	362
15	1420	22	26	28	22	75	34	40	5953	1574	1087	0.171429232	9.905000071	11.65933359	36.93870719	713.8012354	26.10400009	-5.460000038	31.56400013	3.29400002	19.30666685	19.56333351	2.346666714	600	72	9	44.44619199	208	49	56	200
13	1443	24	30	27	19	74	33	37	7190	1017	1120	0.272417516	13.19383335	10.40166648	37.99001749	616.9996186	27.06399918	-0.316000015	27.37999919	7.574000036	21.42066669	21.42066669	6.434000015	803	121	3	68.10572605	356	25	25	349
15	1426	19	27	27	19	75	32	40	5125	1344	1122	0.170947224	10.86966671	12.26000011	37.25085144	742.6542537	27.57999992	-5.331999779	32.9119997	3.799999992	20.56466691	20.89000018	2.896000008	547	67	8	44.47195922	191	45	51	183
13	1417	22	29	21	20	67	33	37	7342	846	1128	0.225324228	15.1856668	9.745333354	37.77846807	592.01803	28.21999931	2.424000025	25.79599929	9.525333524	22.78400024	22.95933374	8.538666646	738	121	1	70.92203145	342	19	24	328
14	1416	18	24	28	23	66	32	43	5285	1156	1154	0.227331281	12.22983332	10.23499975	37.212769	624.5146069	26.40399933	-1.100000024	27.50399935	6.539333204	20.65933339	20.65933339	5.461999853	591	82	4	57.74028818	239	30	30	233
14	1411	19	24	27	25	68	32	43	6064	1639	1077	0.219448656	9.683333294	11.51133335	37.12854182	697.8173164	25.43600082	-5.56799984	31.00400066	3.297999978	18.81066672	19.16733313	2.279333393	587	73	9	46.2740011	212	46	51	204
14	1391	22	25	25	28	69	33	40	4958	1315	1119	0.137768567	11.29600006	12.54733344	38.0961055	731.2294532	28.07600021	-4.860000134	32.93600035	7.185333252	20.83466689	21.14533345	3.42266649	505	60	9	41.90191705	172	46	53	160
13	1443	24	30	27	19	74	33	37	7900	1244	1098	0.269324392	13.19383335	10.40166648	37.99001749	616.9996186	27.06399918	-0.316000015	27.37999919	7.574000036	21.42066669	21.42066669	6.434000015	803	121	3	68.10572605	356	25	25	349
14	1417	22	25	23	22	72	34	40	4879	1289	1123	0.138254896	10.79583332	12.03033341	36.79451064	743.6866794	27.51600075	-5.179999828	32.69600058	6.607333302	20.54133336	20.80933332	2.817333321	541	64	10	41.56014528	182	50	57	173
13	1427	24	31	21	19	71	33	35	7190	590	1107	0.301490903	15.76466676	8.832666636	37.35690574	539.7535475	28.2159996	4.572000027	23.64399958	10.69800027	22.62400007	22.93666681	9.717333317	744	126	1	73.63437146	354	17	23	339
14	1414	21	27	24	21	72	32	40	5384	1448	1097	0.269782811	10.86216674	12.73966675	38.10164733	742.4057746	27.68799973	-5.748000145	33.43599987	3.731333435	20.51533349	20.86666695	2.852000058	533	63	9	42.60689677	182	47	53	173
14	1444	18	25	23	13	73	32	42	4634	1220	1132	0.194478527	12.62566655	12.65999982	39.03070593	718.0579675	28.78800011	-3.648000002	32.43600011	5.707999848	21.84866635	22.26199977	4.773999912	463	58	6	47.14576057	168	35	37	160
14	1345	25	30	23	38	66	34	35	7531	853	1118	0.298650116	13.46083339	9.612333611	37.63049386	574.8596011	26.41200066	0.867999971	25.54400069	8.153333376	20.96800009	21.02733342	7.026000073	833	127	2	68.96374761	371	24	29	362
14	1418	20	26	27	20	73	31	42	5263	1402	1111	0.18426916	11.75599996	12.76133331	38.23047659	742.7835917	28.5720005	-4.808000088	33.38000059	4.595999946	21.40133333	21.74600029	3.712666502	499	61	8	44.09803401	174	42	47	165
14	1449	20	28	23	16	78	35	35	3688	868	1155	0.128318876	14.49516663	12.87299966	40.26839345	699.0946866	30.19599915	-1.771999955	31.9679991	10.39200012	23.46666654	23.74733321	6.754000013	381	45	7	41.1132826	130	37	38	115
14	1411	20	24	24	18	69	33	42	5282	1226	1149	0.252589524	12.50099996	9.230666565	35.54631259	613.0601114	25.86400032	-0.103999995	25.96800032	6.694666561	20.63600016	20.63600016	5.789999908	588	81	4	57.51205407	236	30	30	231
15	1444	16	26	19	11	78	33	41	5263	1399	1108	0.188775629	12.20849995	13.20099982	38.92263252	746.3976321	29.16399956	-4.751999855	33.91599941	7.840666642	21.84466648	22.19599994	4.032000075	489	59	8	43.47666785	168	42	47	160
14	1345	25	30	23	38	66	34	35	7855	1020	1111	0.258698702	13.46083339	9.612333611	37.63049386	574.8596011	26.41200066	0.867999971	25.54400069	8.153333376	20.96800009	21.02733342	7.026000073	833	127	2	68.96374761	371	24	29	362
15	1420	22	26	28	22	75	34	40	6257	1696	1071	0.160825387	9.905000071	11.65933359	36.93870719	713.8012354	26.10400009	-5.460000038	31.56400013	3.29400002	19.30666685	19.56333351	2.346666714	600	72	9	44.44619199	208	49	56	200
14	1418	20	26	27	20	73	31	42	5211	1380	1115	0.307363212	11.75599996	12.76133331	38.23047659	742.7835917	28.5720005	-4.808000088	33.38000059	4.595999946	21.40133333	21.74600029	3.712666502	499	61	8	44.09803401	174	42	47	165
14	1416	18	24	28	23	66	32	43	5199	1154	1161	0.188652381	12.22983332	10.23499975	37.212769	624.5146069	26.40399933	-1.100000024	27.50399935	6.539333204	20.65933339	20.65933339	5.461999853	591	82	4	57.74028818	239	30	30	233
14	1433	19	28	24	16	78	31	40	4397	1140	1141	0.209650174	12.06666658	13.12266657	38.68710654	749.8964919	29	-4.920000076	33.92000008	7.650666654	21.73533312	22.12599977	3.870666663	489	58	8	43.10318626	167	42	48	158
15	1413	19	27	29	21	74	32	40	5439	1400	1113	0.169766843	11.52533336	12.27399993	37.72900444	727.4679555	28.12400055	-4.407999992	32.53200054	4.595999897	21.02200015	21.31133366	3.686666628	510	62	8	44.57097735	178	42	47	170
14	1453	18	24	23	16	69	31	44	5371	1219	1151	0.183446184	13.00966675	10.62133346	38.28335291	619.0728647	27.23600006	-0.508000016	27.74400008	7.30733337	21.32066679	21.32066679	6.225333329	544	76	4	57.53351501	221	28	28	214
13	1443	24	30	27	19	74	33	37	7269	1040	1118	0.308369428	13.19383335	10.40166648	37.99001749	616.9996186	27.06399918	-0.316000015	27.37999919	7.574000036	21.42066669	21.42066669	6.434000015	803	121	3	68.10572605	356	25	25	349
15	1454	18	28	18	9	79	33	38	4287	1119	1131	0.135059088	13.16600001	13.06799976	39.43746836	730.8579956	29.54400063	-3.592000008	33.13600063	8.846666584	22.55666701	22.88600032	5.098666638	435	50	8	41.77965674	147	40	43	137
15	1444	16	26	19	11	78	33	41	5138	1369	1114	0.182834357	12.20849995	13.20099982	38.92263252	746.3976321	29.16399956	-4.751999855	33.91599941	7.840666642	21.84466648	22.19599994	4.032000075	489	59	8	43.47666785	168	42	47	160
13	1416	21	28	19	22	68	33	38	7393	855	1127	0.216496661	14.73083329	9.620333354	37.28233509	593.6817863	27.80399895	2	25.80399895	9.0879999	22.3786664	22.53266652	8.062666575	769	123	2	70.03331558	351	21	26	339
14	1472	16	28	17	11	80	34	38	3845	941	1151	0.149963394	14.0881666	12.91633326	39.96884907	709.9657784	30	-2.315999985	32.31599998	9.910000026	23.19866657	23.52066676	6.25333331	391	45	7	41.52185903	133	37	39	119
14	1444	18	25	23	13	73	32	42	4476	1163	1138	0.192270681	12.62566655	12.65999982	39.03070593	718.0579675	28.78800011	-3.648000002	32.43600011	5.707999848	21.84866635	22.26199977	4.773999912	463	58	6	47.14576057	168	35	37	160
[truncated: 5,282 more rows]
